# Supplementary material for: Miura-ori structured flexible microneedle array electrode for biosignal recording
Source: Microsyst Nanoeng. 2021 Jul 21;7:53. doi: 10.1038/s41378-021-00259-w (PMC8433437; doi:10.1038/s41378-021-00259-w)
Supplement: Supplementary file 2 — Dataset for all figures [file 41378_2021_259_MOESM2_ESM.xlsx]

## Sheet: Fig.3
Fig.3c					Fig.3d				Fig.3e
Displacement	EII	Force			Time	EII			Frequency	MMAE	MAE	WET	DE
0	30155500	0			0	50348700			10	251194	308331	649876	1156270
0.2	30792000	0			0.5	50388500			20	188554	213046	439269	659259
0.4	28907400	0			1	50031400			30	152794	169626	336397	433641
0.6	26487100	0			1.5	51909100			40	128894	142269	273774	339491
0.8	25542800	0			2	40673100			50	112032	123106	232449	279110
1	15465600	0.02			2.5	50116200			60	99507.3	108717	204820	238526
1.2	490789	0.04			3	49620600			70	90161.6	97642.2	184283	225729
1.4	473013	0.05			3.5	49608700			80	82503.7	88782.2	167345	210850
1.6	449740	0.09			4	50472500			90	76119.4	81509.3	153114	190422
1.8	364916	0.15			4.5	49617500			100	70897.8	75442.9	142394	175176
2	261206	0.19			5	53895800			200	43356.2	42002.7	84099.7	97885.3
2.2	255382	0.23			5.5	41384700			300	32379.6	32607.4	66288.8	68565.7
2.4	226151	0.27			6	54957200			400	26220.5	25979.1	58729.9	53587.1
2.6	210572	0.29			6.5	52394700			500	22174.7	21695.8	52122.3	43661.5
2.8	201122	0.32			7	40484500			600	19217.8	18689.3	46928.6	36943.6
3	192957	0.34			7.5	50327300			700	17071.3	16434.2	42545.3	31938.9
3.2	186648	0.38			8	49863600			800	15326.1	14677.5	39957.7	28267.9
3.4	171787	0.41			8.5	54558700			900	13912.9	13261.9	37358.7	25310.6
3.6	162330	0.47			9	39105600			1000	12729.8	12103.6	34015.2	23091.5
3.8	142213	0.53			9.5	55840400			2000	7075.91	6673.13	17971.9	12456.4
4	128848	0.62			10	40653800			3000	4977.27	4681.4	10661.7	8718.99
4.2	112465	0.66			10.5	49727600			4000	3866.57	3627.38	8257.33	6750.25
4.4	103759	0.78			11	49330900			5000	3177.54	2982.44	6744.84	5547.97
4.6	88584.9	0.96			11.5	48145500			6000	2714.04	2547.87	5649.43	4732.06
4.8	76446.8	1.18			12	48475500			7000	2374.51	2233.45	4889.58	4123.56
5	64081.4	1.29			12.5	46855900			8000	2118.57	1995.69	4310.65	3673.03
					13	46661700			9000	1913.42	1808.24	3919.23	3302.11
					13.5	46903400			10000	1748.41	1656.93	2633.23	3026.21
					14	45808600
					14.5	46170800
					15	45512600
					15.5	44694700
					16	45122000
					16.5	44395200
					17	43187500
					17.5	42973700
					18	42181800
					18.5	42149500
					19	42188700
					19.5	40995700
					20	40803300
					20.5	40707400
					21	39926500
					21.5	39932600
					22	39624600
					22.5	38938500
					23	39463600
					23.5	38958000
					24	37488100
					24.5	38181800
					25	36379900
					25.5	36168800
					26	36415700
					26.5	35662700
					27	35302600
					27.5	35164000
					28	34575300
					28.5	33646300
					29	33286000
					29.5	32355100
					30	31712200
					30.5	31341400
					31	29835600
					31.5	29728800
					32	29952300
					32.5	28667800
					33	27676400
					33.5	26880600
					34	26150700
					34.5	24898300
					35	22544900
					35.5	21450000
					36	18545900
					36.5	16661700
					37	16434800
					37.5	14336300
					38	12691900
					38.5	12204400
					39	11382500
					39.5	10067000
					40	8870610
					40.5	7420480
					41	6365510
					41.5	4902600
					42	3207760
					42.5	2311660
					43	1659700
					43.5	1293110
					44	1022850
					44.5	808424
					45	537633
					45.5	552003
					46	475645
					46.5	413305
					47	368714
					47.5	336803
					48	310490
					48.5	287339
					49	266332
					49.5	246253
					50	228789
					50.5	213557
					51	198885
					51.5	185791
					52	176268
					52.5	168170
					53	161263
					53.5	153679
					54	144273
					54.5	139744
					55	134626
					55.5	130511
					56	127316
					56.5	124312
					57	121494
					57.5	119171
					58	116978
					58.5	114776
					59	112759
					59.5	110754
					60	108863
					60.5	106575
					61	104397
					61.5	102368
					62	100522
					62.5	98803.2
					63	96968.9
					63.5	95187.6
					64	93625.3
					64.5	92171.1
					65	90584.7
					65.5	89057.3
					66	87584
					66.5	86200.6
					67	84884.1
					67.5	83624.9
					68	82566.1
					68.5	81631.3
					69	80750.4
					69.5	79861.5
					70	78846.7
					70.5	77756.1
					71	76651.7
					71.5	75691.8
					72	74644.1
					72.5	73598.2
					73	72589.5
					73.5	71633.8
					74	70549.2
					74.5	69387
					75	68590.6
					75.5	67611.8
					76	66683.7
					76.5	65701.3
					77	64913.4
					77.5	64286.3
					78	63731.6
					78.5	63203.8
					79	62689.6
					79.5	62135.7
					80	61611.6
					80.5	61121.2
					81	60670.1
					81.5	60292.2
					82	59952.8
					82.5	59610.2
					83	59319.2
					83.5	59024.8
					84	58680.3
					84.5	58405.7
					85	58138
					85.5	57883.4
					86	57671.1
					86.5	57438.2
					87	57234.9
					87.5	57001.4
					88	56771.3
					88.5	56424.2
					89	56216.6
					89.5	56087.9
					90	55961.2
					90.5	55867.2
					91	55903.9
					91.5	55865.2
					92	56109.1
					92.5	56198.2
					93	56307.7
					93.5	56360.5
					94	56844.6
					94.5	57193.4
					95	57922.4
					95.5	58846.6
					96	59100.9
					96.5	59175.5
					97	59150.1
					97.5	59113.2
					98	59050.8
					98.5	59050.4
					99	59170.2
					99.5	59250.6
					100	59241.7
					100.5	59318.4
					101	59476.2
					101.5	59542.6
					102	59554.1
					102.5	59675.4
					103	59916.1
					103.5	60167.7
					104	60361.2
					104.5	60427.2
					105	60592.8
					105.5	60974
					106	61064.3
					106.5	61256.7
					107	61619.1
					107.5	62312.3
					108	63012.1
					108.5	63674.9
					109	64369.9
					109.5	65157.4
					110	66148.9
					110.5	67395.2
					111	68995.5
					111.5	71213.6
					112	74218.9
					112.5	76826.5
					113	78703.7
					113.5	82143.4
					114	85439.2
					114.5	89828.7
					115	96062.7
					115.5	107664
					116	121467
					116.5	137540
					117	153317
					117.5	184637
					118	240493
					118.5	335026
					119	434200
					119.5	514504
					120	631363
					120.5	903690
					121	3005680
					121.5	33198600
					122	29640200
					122.5	33910600
					123	34947000
					123.5	35349000
					124	35874200
					124.5	37528800
					125	38346900
					125.5	38800100
					126	39046900
					126.5	39099300
					127	40149900
					127.5	40990900
					128	41403900
					128.5	41443500
					129	41645400
					129.5	41890500
					130	42346100
					130.5	42760400
					131	42901500
					131.5	43756300
					132	44250800
					132.5	44571800
					133	44575700
					133.5	44848100
					134	45960700
					134.5	45717900
					135	46063700
					135.5	46208900
					136	47038300
					136.5	47901200
					137	47987900
					137.5	48697300
					138	49156400
					138.5	49555300
					139	50225300
					139.5	50300700
					140	55434900
					140.5	41357200
					141	54216000
					141.5	41477000
					142	54196100
					142.5	53485400
					143	42401000
					143.5	51683800
					144	48040400
					144.5	52066700
					145	46018400
					145.5	48990000
					--	--
					--	--
					--	--
					--	--
					--	--
					--	--
					--	--
					--	--
					--	--
					--
					--
					--
					--
					--
					--
					--
					--
					--
					--
					--
					--

## Sheet: Fig.4
Fig.4a						Fig. 4b
Bending Radius	x direction	y direction				Frequency	MMAE	(MMAE_After bending)	MAE	(MAE_After bending)	FDE	(FDE_After bending)
1	9.48	12.82				10	395339	416814	468972	881585	1010170	1470810
1.5	7.93	11.46				20	238727	257896	352706	676790	649474	887293
2	8.43	10.42				30	175929	191870	292858	567904	492004	647843
2.5	8.48	9.21				40	141183	155016	256971	496294	398139	512491
3	8.63	8.79				50	118585	131340	231036	442306	334999	424125
4	8.56	8.33				60	103261	114351	211891	402369	292493	361312
						70	91711.8	101744	200277	368329	258858	308812
						80	82691.3	91967.5	188893	339665	244034	272525
						90	75464.8	84154.4	181006	314938	226765	243195
						100	69642.4	77371.7	175887	294024	210710	221109
						200	40770.8	46741.5	124287	182406	124122	124495
						300	30194.1	35563.3	98440	132104	86148.4	87059.3
						400	24624.7	29667.4	83505.2	103823	66528.2	67203.8
						500	21217.4	25982.6	71760.9	86059.3	54485.2	54344.7
						600	18901.2	23460.5	63229.3	73576.7	46252.5	45668.5
						700	17267.4	21637.6	56878.3	64247.3	39988.8	38947.3
						800	16054.7	20235.1	51645.6	57178.5	34820.7	33871.8
						900	15143.3	20080.2	46968.4	51434.1	31107.7	30290.8
						1000	14391.2	18148.4	42807.9	46552.1	28058.7	27144.1
						2000	10610.9	13552.5	24190.2	25512.6	15048.6	14599.7
						3000	9087.84	11454.5	16990.2	17902.6	10284.3	10084.4
						4000	8159.36	10113.6	13182.7	13898.2	7883.63	7776.16
						5000	7478.6	9179.85	10897.5	11354.9	6412.11	6276.29
						6000	6953.86	8468.23	9148.05	9631.43	5410.93	5268.31
						7000	6506.63	7909.65	7987.79	8392.65	4692.76	4568.81
						8000	6115.28	7473.15	7124.39	7454.79	4149.67	4060.71
						9000	5770.04	7120.05	6730.28	6732.64	3710.32	3649.25
						10000	5460.45	6959.85	6459.98	6140.81	3369.76	3321.47

## Sheet: Fig.5
Fig.5a					Fig.5b							Fig.5c
												Tagent	289.5	8259.25
Time	Impedence				Time	5	10	15				Time	MAE	MMAE
0	33692.6				0	18290.1	13081.6	11581.5				0	22011.2	19454.2
1	25548.5				0.2	18273.8	13081.6	11591.7				0.2	22011.2	19454.2
5	18290.1				0.4	18273.8	13091.9	11591.7				0.4	22034.7	19526.6
10	13081.6				0.6	18273.8	13091.9	11591.7				0.6	22034.7	19526.6
15	11581.5				0.8	18271.3	13096.8	11605.3				0.8	22034.7	19594.8
					1	18271.3	13096.8	11605.3				1	22051.2	19594.8
					1.2	18253.9	13096.8	11618.3				1.2	22051.2	19594.8
					1.4	18253.9	13105.1	11618.3				1.4	22051.2	19688.4
					1.6	18234.5	13105.1	11618.3				1.6	22074	19688.4
					1.8	18234.5	13116.3	11628.8				1.8	22074	19762.8
					2	18234.5	13116.3	11628.8				2	22097.8	19762.8
					2.2	18220.8	13116.3	11641.6				2.2	22097.8	19762.8
					2.4	18220.8	13126.1	11641.6				2.4	22118.5	19849.8
					2.6	18160.1	13126.1	11641.6				2.6	22118.5	19849.8
					2.8	18160.1	13134	11652.7				2.8	22118.5	19914.5
					3	18160.1	13134	11652.7				3	22144.1	19914.5
					3.2	18137.6	13134	11664.3				3.2	22144.1	19976.1
					3.4	18137.6	13136.5	11664.3				3.4	22166	19976.1
					3.6	18221	13136.5	11671.5				3.6	22166	19976.1
					3.8	18221	13146.2	11671.5				3.8	22187.8	20074
					4	18221	13146.2	11671.5				4	22187.8	20074
					4.2	18241.9	13164.4	11682.3				4.2	22187.8	20159.8
					4.4	18241.9	13164.4	11682.3				4.4	22187.8	20159.8
					4.6	18227.1	13164.4	11690.2				4.6	22187.8	20159.8
					4.8	18227.1	13165.9	11690.2				4.8	22224	20239.2
					5	18227.1	13165.9	11690.2				5	22224	20239.2
					5.2	18241.5	13167.3	11698.5				5.2	22280.2	20311
					5.4	18241.5	13167.3	11698.5				5.4	22280.2	20311
					5.6	18260.1	13167.3	11707.3				5.6	22280.2	20311
					5.8	18260.1	13171.9	11707.3				5.8	22398.7	20379.6
					6	18260.1	13171.9	11707.3				6	22398.7	20379.6
					6.2	18268	13184.3	11714.5				6.2	22381.2	20459.3
					6.4	18268	13184.3	11714.5				6.4	22381.2	20459.3
					6.6	18255.6	13184.3	11720.4				6.6	22381.2	20459.3
					6.8	18255.6	13197	11720.4				6.8	22452.9	20532.6
					7	18251.8	13197	11720.4				7	22452.9	20532.6
					7.2	18251.8	13194.6	11719				7.2	22568.7	20602.6
					7.4	18251.8	13194.6	11719				7.4	22568.7	20602.6
					7.6	18257.5	13193.9	11726.7				7.6	22568.7	20602.6
					7.8	18257.5	13193.9	11726.7				7.8	22612.9	20669.3
					8	18257.8	13193.9	11737.8				8	22612.9	20669.3
					8.2	18257.8	13197.4	11737.8				8.2	22731.1	20762.9
					8.4	18257.8	13197.4	11737.8				8.4	22731.1	20762.9
					8.6	18260.1	13205	11752.7				8.6	22844.8	20843.5
					8.8	18260.1	13205	11752.7				8.8	22844.8	20843.5
					9	18252	13205	11764.4				9	22844.8	20843.5
					9.2	18252	13213.9	11764.4				9.2	22920.9	20922.9
					9.4	18252	13213.9	11764.4				9.4	22920.9	20922.9
					9.6	18249.6	13219.6	11773.7				9.6	23102.6	21018.4
					9.8	18249.6	13219.6	11773.7				9.8	23102.6	21018.4
					10	18248.2	13219.6	11782				10	23102.6	21018.4
					10.2	18248.2	13223.7	11782				10.2	23198.3	21131.4
					10.4	18248.2	13223.7	11782				10.4	23198.3	21131.4
					10.6	18254.8	13234.8	11791.4				10.6	23289.6	21210.2
					10.8	18254.8	13234.8	11791.4				10.8	23289.6	21210.2
					11	18262.6	13234.8	11803.5				11	23289.6	21210.2
					11.2	18262.6	13245.3	11803.5				11.2	23302	21169.2
					11.4	18238	13245.3	11803.5				11.4	23302	21169.2
					11.6	18238	13256.3	11812.4				11.6	23314.4	24472.9
					11.8	18238	13256.3	11812.4				11.8	23314.4	24472.9
					12	18234.3	13256.3	11818.8				12	23314.4	24472.9
					12.2	18234.3	13262.1	11818.8				12.2	23319.5	28712.9
					12.4	18238	13262.1	11829.4				12.4	23319.5	28712.9
					12.6	18238	13269.3	11829.4				12.6	23400.6	30566.1
					12.8	18238	13269.3	11829.4				12.8	23400.6	30566.1
					13	18232.6	13278.5	11845.8				13	23364.6	30566.1
					13.2	18232.6	13278.5	11845.8				13.2	23364.6	31699.3
					13.4	18226.4	13278.5	11864.5				13.4	23364.6	31699.3
					13.6	18226.4	13280	11864.5				13.6	23340.8	32543.4
					13.8	18226.4	13280	11864.5				13.8	23340.8	32543.4
					14	18224.6	13285.7	11868.2				14	23354	33170.6
					14.2	18224.6	13285.7	11868.2				14.2	23354	33170.6
					14.4	18223.9	13285.7	11958.3				14.4	23354	33170.6
					14.6	18223.9	13291.5	11958.3				14.6	23421.8	33757
					14.8	18223.5	13291.5	12109.1				14.8	23421.8	33757
					15	18223.5	13305.3	12109.1				15	23424.4	34191.9
					15.2	18223.5	13305.3	12109.1				15.2	23424.4	34191.9
					15.4	18211.6	13305.3	12096.6				15.4	23424.4	34191.9
					15.6	18211.6	13294.4	12096.6				15.6	23422	34558.9
					15.8	18210.8	13294.4	12102.7				15.8	23422	34558.9
					16	18210.8	13293.5	12102.7				16	23425.6	34897.3
					16.2	18210.8	13293.5	12102.7				16.2	23425.6	34897.3
					16.4	18224.4	13300.7	12128.2				16.4	23431.8	34897.3
					16.6	18224.4	13300.7	12128.2				16.6	23431.8	35242.1
					16.8	18233.1	13300.7	12246.1				16.8	23431.8	35242.1
					17	18233.1	13310.3	12246.1				17	23463.6	35516.4
					17.2	18233.1	13310.3	12290.6				17.2	23463.6	35516.4
					17.4	18236.4	13645.9	12290.6				17.4	23499.9	35516.4
					17.6	18236.4	13645.9	12290.6				17.6	23499.9	35702
					17.8	18245.5	13645.9	12391.8				17.8	23499.9	35702
					18	18245.5	14082.7	12391.8				18	23511.5	35873.9
					18.2	18310.3	14082.7	12685.8				18.2	23511.5	35873.9
					18.4	18310.3	14398.5	12685.8				18.4	23546	36073.4
					18.6	18310.3	14398.5	12685.8				18.6	23546	36073.4
					18.8	18724.6	14398.5	13008				18.8	23546	36073.4
					19	18724.6	14667.2	13008				19	23578.2	36274.6
					19.2	19438.3	14667.2	13374				19.2	23578.2	36274.6
					19.4	19438.3	14896.3	13374				19.4	23640.6	36476.4
					19.6	19438.3	14896.3	13374				19.6	23640.6	36476.4
					19.8	19994.6	14896.3	13681.8				19.8	23640.6	36476.4
					20	19994.6	15106.3	13681.8				20	23709.5	36679.9
					20.2	20454.6	15106.3	14025.3				20.2	23709.5	36679.9
					20.4	20454.6	15287.7	14025.3				20.4	23744	36844.3
					20.6	20454.6	15287.7	14025.3				20.6	23744	36844.3
					20.8	20798.7	15450.5	14339.2				20.8	23795.9	36844.3
					21	20798.7	15450.5	14339.2				21	23795.9	37004.9
					21.2	21053.6	15450.5	14630.6				21.2	23795.9	37004.9
					21.4	21053.6	15612	14630.6				21.4	23824.1	37159.9
					21.6	21304.3	15612	14882.6				21.6	23824.1	37159.9
					21.8	21304.3	15762.1	14882.6				21.8	23862.5	37316.9
					22	21304.3	15762.1	14882.6				22	23862.5	37316.9
					22.2	21488.6	15762.1	15129				22.2	23862.5	37316.9
					22.4	21488.6	15903.9	15129				22.4	23895.7	37487.1
					22.6	21736.8	15903.9	15187				22.6	23895.7	37487.1
					22.8	21736.8	16030	15187				22.8	23946.6	37652.8
					23	21736.8	16030	15187				23	23946.6	37652.8
					23.2	21890.4	16030	15278.6				23.2	23946.6	37794.1
					23.4	21890.4	16134.6	15278.6				23.4	23955.8	37794.1
					23.6	22019.9	16134.6	15307				23.6	23955.8	37794.1
					23.8	22019.9	16224.9	15307				23.8	23971	37927.2
					24	22019.9	16224.9	15307				24	23971	37927.2
					24.2	22124	16224.9	15319.7				24.2	23999.1	38063.7
					24.4	22124	16310.2	15319.7				24.4	23999.1	38063.7
					24.6	22233	16310.2	15363.8				24.6	23999.1	38063.7
					24.8	22233	16387.6	15363.8				24.8	24022.6	38202.9
					25	22331.3	16387.6	15363.8				25	24022.6	38202.9
					25.2	22331.3	16457.7	15476.2				25.2	24041.3	38354.3
					25.4	22331.3	16457.7	15476.2				25.4	24041.3	38354.3
					25.6	22430.8	16457.7	15536.8				25.6	24041.3	38481
					25.8	22430.8	16523.5	15536.8				25.8	24058.4	38481
					26	22510.8	16523.5	15645				26	24058.4	38481
					26.2	22510.8	16586.1	15645				26.2	24079.3	38603.6
					26.4	22510.8	16586.1	15645				26.4	24079.3	38603.6
					26.6	22602.6	16586.1	15716				26.6	24079.3	38751.2
					26.8	22602.6	16641.3	15716				26.8	24104.2	38751.2
					27	22688.8	16641.3	15876.3				27	24104.2	38751.2
					27.2	22688.8	16671.9	15876.3				27.2	24120.3	38901.9
					27.4	22688.8	16671.9	15876.3				27.4	24120.3	38901.9
					27.6	22773.8	16671.9	16061.7				27.6	24120.3	39037.2
					27.8	22773.8	16719.5	16061.7				27.8	24124.9	39037.2
					28	22844.4	16719.5	16184.4				28	24124.9	39037.2
					28.2	22844.4	16772.9	16184.4				28.2	24132.1	39172.4
					28.4	22844.4	16772.9	16184.4				28.4	24132.1	39172.4
					28.6	22904.1	16816.4	16311.8				28.6	24148.3	39305.7
					28.8	22904.1	16816.4	16311.8				28.8	24148.3	39305.7
					29	22965.9	16816.4	16644.5				29	24148.3	39305.7
					29.2	22965.9	16850.5	16644.5				29.2	24164.6	39434.4
					29.4	23044.8	16850.5	16644.5				29.4	24164.6	39434.4
					29.6	23044.8	16885.7	16796.8				29.6	24180.5	39545.7
					29.8	23044.8	16885.7	16796.8				29.8	24180.5	39545.7
					30	23125.3	16885.7	16866.9				30	24180.5	39685.9
					30.2	23125.3	16929	16866.9				30.2	24196.8	39685.9
					30.4	23215.2	16929	16866.9				30.4	24196.8	39685.9
					30.6	23215.2	16967.7	17278.9				30.6	24218.2	39816.4
					30.8	23215.2	16967.7	17278.9				30.8	24218.2	39816.4
					31	23267.3	16967.7	17006.5				31	24218.2	39942.6
					31.2	23267.3	17003	17006.5				31.2	24238.2	39942.6
					31.4	23343	17003	17370.3				31.4	24238.2	39942.6
					31.6	23343	17032.3	17370.3				31.6	24260.8	40064.3
					31.8	23343	17032.3	17370.3				31.8	24260.8	40064.3
					32	23367.7	17032.3	17450				32	24260.8	40195.7
					32.2	23367.7	17059.3	17450				32.2	24281.2	40195.7
					32.4	23422.6	17059.3	17557.6				32.4	24281.2	40195.7
					32.6	23422.6	17093.9	17557.6				32.6	24304.5	40336.7
					32.8	23422.6	17093.9	17557.6				32.8	24304.5	40336.7
					33	23473.1	17093.9	17621.7				33	24343.7	40486.2
					33.2	23473.1	17125.8	17621.7				33.2	24343.7	40486.2
					33.4	23508.4	17125.8	17677.2				33.4	24343.7	40486.2
					33.6	23508.4	17154.7	17677.2				33.6	24361.3	40619.7
					33.8	23508.4	17154.7	17591.8				33.8	24361.3	40619.7
					34	23543.3	17177.3	17591.8				34	24373.4	40747
					34.2	23543.3	17177.3	17591.8				34.2	24373.4	40747
					34.4	23564.5	17177.3	17522.1				34.4	24373.4	40876.3
					34.6	23564.5	17200.6	17522.1				34.6	24391.6	40876.3
					34.8	23595.4	17200.6	17555.2				34.8	24391.6	40876.3
					35	23595.4	17228.9	17555.2				35	24410.3	40999.9
					35.2	23595.4	17228.9	17555.2				35.2	24410.3	40999.9
					35.4	23623.9	17228.9	17646				35.4	24410.3	41106.4
					35.6	23623.9	17255.6	17646				35.6	24430.4	41106.4
					35.8	23668.3	17255.6	17806				35.8	24430.4	41106.4
					36	23668.3	17276.8	17806				36	24444.6	41227.4
					36.2	23668.3	17276.8	17976.3				36.2	24444.6	41227.4
					36.4	23706.1	17276.8	17976.3				36.4	24444.6	41351.9
					36.6	23706.1	17314.4	17976.3				36.6	24462.3	41351.9
					36.8	23786.2	17314.4	18051.6				36.8	24462.3	41351.9
					37	23786.2	17343.5	18051.6				37	24479.7	41488.9
					37.2	23969.6	17343.5	18128.5				37.2	24479.7	41488.9
					37.4	23969.6	17369.8	18128.5				37.4	24495.1	41571.9
					37.6	23969.6	17369.8	18128.5				37.6	24495.1	41571.9
					37.8	24188.2	17369.8	18139.2				37.8	24495.1	41653.4
					38	24188.2	17396.2	18139.2				38	24512.1	41653.4
					38.2	24180.6	17396.2	17993.7				38.2	24512.1	41653.4
					38.4	24180.6	17427.9	17993.7				38.4	24528	41746.4
					38.6	24180.6	17427.9	17993.7				38.6	24528	41746.4
					38.8	24265.6	17427.9	17919.8				38.8	24528	41863
					39	24265.6	17451.3	17919.8				39	24547.4	41863
					39.2	24466.6	17451.3	17918.7				39.2	24547.4	41863
					39.4	24466.6	17469.5	17918.7				39.4	24570.1	42002.2
					39.6	24466.6	17469.5	17918.7				39.6	24570.1	42002.2
					39.8	24475	17469.5	17954.3				39.8	24570.1	42126.6
					40	24475	17485.9	17954.3				40	24589.1	42126.6
					40.2	24475.4	17485.9	17960.5				40.2	24589.1	42248.1
					40.4	24475.4	17505.7	17960.5				40.4	24602.7	42248.1
					40.6	24475.4	17505.7	17941.9				40.6	24602.7	42248.1
					40.8	24449	17505.7	17941.9				40.8	24612.2	42359.3
					41	24449	17534.4	17941.9				41	24612.2	42359.3
					41.2	24462.8	17534.4	17947.8				41.2	24612.2	42490.6
					41.4	24462.8	17556.5	17947.8				41.4	24621.8	42490.6
					41.6	24420.2	17556.5	17970.7				41.6	24621.8	42490.6
					41.8	24420.2	17556.5	17970.7				41.8	24630.9	42610.1
					42	24420.2	17575.7	17970.7				42	24630.9	42610.1
					42.2	24428.2	17575.7	18008.5				42.2	24630.9	42736.7
					42.4	24428.2	17586.1	18008.5				42.4	24642.1	42736.7
					42.6	24619.7	17586.1	18006.1				42.6	24642.1	42736.7
					42.8	24619.7	17586.1	18006.1				42.8	24653.9	42855.3
					43	24619.7	17609.8	18006.1				43	24653.9	42855.3
					43.2	24457.9	17609.8	18000.4				43.2	24653.9	42946
					43.4	24457.9	17637.8	18000.4				43.4	24670.8	42946
					43.6	24423	17637.8	17989.4				43.6	24670.8	42946
					43.8	24423	17659.1	17989.4				43.8	24685.9	43031.4
					44	24423	17659.1	17976.2				44	24685.9	43031.4
					44.2	24375.6	17659.1	17976.2				44.2	24701.4	43061.7
					44.4	24375.6	17682.9	17976.2				44.4	24701.4	43061.7
					44.6	24358.2	17682.9	17976				44.6	24701.4	43061.7
					44.8	24358.2	17723	17976				44.8	24722.9	43148.8
					45	24358.2	17723	17985				45	24722.9	43148.8
					45.2	24343.3	17723	17985				45.2	24744.7	43275.5
					45.4	24343.3	17760.1	17985				45.4	24744.7	43275.5
					45.6	24425.5	17760.1	18010.2				45.6	24744.7	43389.9
					45.8	24425.5	17776.1	18010.2				45.8	24766	43389.9
					46	24559.2	17776.1	18058.1				46	24766	43389.9
					46.2	24559.2	17776.1	18058.1				46.2	24779	43446.7
					46.4	24559.2	17789.5	18068.3				46.4	24779	43446.7
					46.6	24456.6	17789.5	18068.3				46.6	24799.2	43524.1
					46.8	24456.6	17823.8	18068.3				46.8	24799.2	43524.1
					47	24408.9	17823.8	18058.5				47	24799.2	43524.1
					47.2	24408.9	17865.8	18058.5				47.2	24825.7	43611.5
					47.4	24408.9	17865.8	18073.5				47.4	24825.7	43611.5
					47.6	24360.4	17865.8	18073.5				47.6	24847.9	43718
					47.8	24360.4	17880	18073.5				47.8	24847.9	43718
					48	24313	17880	18096.8				48	24847.9	43718
					48.2	24313	18015.8	18096.8				48.2	24864	43814.2
					48.4	24313	18015.8	18125.8				48.4	24864	43814.2
					48.6	24246.5	18015.8	18125.8				48.6	24880.2	43961.4
					48.8	24246.5	18015.7	18125.8				48.8	24880.2	43961.4
					49	24204.7	18015.7	18141.9				49	24880.2	44087.4
					49.2	24204.7	18032.1	18141.9				49.2	24892.9	44087.4
					49.4	24204.7	18032.1	18172.2				49.4	24892.9	44087.4
					49.6	24148.4	18032.1	18172.2				49.6	24906.6	44180.7
					49.8	24148.4	18057.6	18210.7				49.8	24906.6	44180.7
					50	24179.9	18057.6	18210.7				50	24906.6	44259
					50.2	24179.9	18079.9	18210.7				50.2	24927.1	44259
					50.4	24179.9	18079.9	18242.3				50.4	24927.1	44259
					50.6	24238.2	18079.9	18242.3				50.6	24954.9	44333.2
					50.8	24238.2	18094.3	18369.9				50.8	24954.9	44333.2
					51	24273	18094.3	18369.9				51	24954.9	44427
					51.2	24273	18124.4	18369.9				51.2	25004.9	44427
					51.4	24273	18124.4	18333.4				51.4	25004.9	44427
					51.6	24231.4	18154.9	18333.4				51.6	25024.7	44513.1
					51.8	24231.4	18154.9	18360.5				51.8	25024.7	44513.1
					52	24257.7	18154.9	18360.5				52	25040.5	44615.6
					52.2	24257.7	18182.5	18360.5				52.2	25040.5	44615.6
					52.4	24245.7	18182.5	18366.4				52.4	25040.5	44615.6
					52.6	24245.7	18210.5	18366.4				52.6	25066	44655.9
					52.8	24245.7	18210.5	18415.5				52.8	25066	44655.9
					53	24248.1	18210.5	18415.5				53	25091.2	44727.7
					53.2	24248.1	18250.5	18415.5				53.2	25091.2	44727.7
					53.4	24446.4	18250.5	18405.5				53.4	25091.2	44727.7
					53.6	24446.4	18327.7	18405.5				53.6	25100.9	44822
					53.8	24446.4	18327.7	18442.9				53.8	25100.9	44822
					54	24566.6	18327.7	18442.9				54	25111.3	44924.1
					54.2	24566.6	18376.2	18529.4				54.2	25111.3	44924.1
					54.4	24674.8	18376.2	18529.4				54.4	25111.3	44995.2
					54.6	24674.8	18398.4	18529.4				54.6	25124.8	44995.2
					54.8	24674.8	18398.4	18576.5				54.8	25124.8	44995.2
					55	24926.5	18412.8	18576.5				55	25145.5	45093.2
					55.2	24926.5	18412.8	18642.1				55.2	25145.5	45093.2
					55.4	24905.4	18412.8	18642.1				55.4	25145.5	45196.7
					55.6	24905.4	18429.8	18642.1				55.6	25177.5	45196.7
					55.8	24905.4	18429.8	18632.1				55.8	25177.5	45196.7
					56	24800.6	18456.4	18632.1				56	25244.1	45249
					56.2	24800.6	18456.4	18625.8				56.2	25244.1	45249
					56.4	24809.5	18456.4	18625.8				56.4	25244.1	45333.2
					56.6	24809.5	18480.2	18625.8				56.6	25268.7	45333.2
					56.8	24778.3	18480.2	18675.7				56.8	25268.7	45333.2
					57	24778.3	18495.8	18675.7				57	25285.8	45457.1
					57.2	24778.3	18495.8	18722				57.2	25285.8	45457.1
					57.4	24752.4	18525	18722				57.4	25307.2	45534.7
					57.6	24752.4	18525	18748.8				57.6	25307.2	45534.7
					57.8	24734.8	18525	18748.8				57.8	25307.2	45635.2
					58	24734.8	18559.1	18748.8				58	25325.6	45635.2
					58.2	24734.8	18559.1	18790.5				58.2	25325.6	45635.2
					58.4	24734.2	18584.3	18790.5				58.4	25337.4	45731.8
					58.6	24734.2	18584.3	18837.2				58.6	25337.4	45731.8
					58.8	24752.7	18584.3	18837.2				58.8	25337.4	45824.2
					59	24752.7	18605.2	18837.2				59	25347.6	45824.2
					59.2	24752.7	18605.2	18864.1				59.2	25347.6	45824.2
					59.4	24757.2	18620.9	18864.1				59.4	25360.8	45934.6
					59.6	24757.2	18620.9	18897.5				59.6	25360.8	45934.6
					59.8	24749.6	18620.9	18897.5				59.8	25360.8	46005.6
					60	24749.6	18646.6	18921.6				60	25378.8	46005.6
					60.2	24760.1	18646.6	18921.6				60.2	25378.8	46005.6
					60.4	24760.1	18677.9	18921.6				60.4	25391.6	46046.2
					60.6	24760.1	18677.9	18956.8				60.6	25391.6	46046.2
					60.8	24797.9	18677.9	18956.8				60.8	25391.6	46123.9
					61	24797.9	18705	19003.2				61	25412.8	46123.9
					61.2	24822	18705	19003.2				61.2	25412.8	46123.9
					61.4	24822	18726.8	19003.2				61.4	25432.2	46182.6
					61.6	24822	18726.8	19027.2				61.6	25432.2	46182.6
					61.8	24842.6	18726.8	19027.2				61.8	25440.8	46242.5
					62	24842.6	18744.2	19047.4				62	25440.8	46242.5
					62.2	24836.7	18744.2	19047.4				62.2	25440.8	46242.5
					62.4	24836.7	18767	19047.4				62.4	25456.2	46338.8
					62.6	24836.7	18767	19080.8				62.6	25456.2	46338.8
					62.8	24855.3	18793.4	19080.8				62.8	25476	46388.7
					63	24855.3	18793.4	19115.5				63	25476	46388.7
					63.2	24852.3	18793.4	19115.5				63.2	25476	46465.5
					63.4	24852.3	18816.2	19116.1				63.4	25491.3	46465.5
					63.6	24852.3	18816.2	19116.1				63.6	25491.3	46465.5
					63.8	24881.8	18833.9	19116.1				63.8	25512	46579
					64	24881.8	18833.9	19142.3				64	25512	46579
					64.2	24893.5	18833.9	19142.3				64.2	25512	46672.5
					64.4	24893.5	18872.9	19175.7				64.4	25532.7	46672.5
					64.6	24901.9	18872.9	19175.7				64.6	25532.7	46672.5
					64.8	24901.9	18902.3	19175.7				64.8	25558.8	46757.5
					65	24901.9	18902.3	19208.4				65	25558.8	46757.5
					65.2	24911.9	18902.3	19208.4				65.2	25558.8	46843.8
					65.4	24911.9	18923.4	19239.6				65.4	25580.3	46843.8
					65.6	24947.1	18923.4	19239.6				65.6	25580.3	46843.8
					65.8	24947.1	18942.8	19239.6				65.8	25592.9	46928.1
					66	24947.1	18942.8	19252.2				66	25592.9	46928.1
					66.2	24983.6	18942.8	19252.2				66.2	25605.6	47040.4
					66.4	24983.6	18959.2	19256.5				66.4	25605.6	47040.4
					66.6	25016.7	18959.2	19256.5				66.6	25605.6	47040.4
					66.8	25016.7	18980.1	19256.5				66.8	25623.4	47124.8
					67	25016.7	18980.1	19275.5				67	25623.4	47124.8
					67.2	25047.3	19005.6	19275.5				67.2	25649.7	47212.4
					67.4	25047.3	19005.6	19296.7				67.4	25649.7	47212.4
					67.6	25029.7	19005.6	19296.7				67.6	25649.7	47349.8
					67.8	25029.7	19016.1	19318.7				67.8	25665.3	47349.8
					68	24999.2	19016.1	19318.7				68	25665.3	47349.8
					68.2	24999.2	19033.1	19318.7				68.2	25678.7	47477.7
					68.4	24999.2	19033.1	19345.3				68.4	25678.7	47477.7
					68.6	25004.9	19033.1	19345.3				68.6	25678.7	47580.2
					68.8	25004.9	19059.9	19365.6				68.8	25695.6	47580.2
					69	25018.3	19059.9	19365.6				69	25695.6	47580.2
					69.2	25018.3	19085.5	19365.6				69.2	25715.4	47680.9
					69.4	25018.3	19085.5	19380.4				69.4	25715.4	47680.9
					69.6	25016.6	19085.5	19380.4				69.6	25743.5	47735.5
					69.8	25016.6	19109.5	19405.4				69.8	25743.5	47735.5
					70	25029.4	19109.5	19405.4				70	25743.5	47735.5
					70.2	25029.4	19129.7	19405.4				70.2	25755.1	47837.5
					70.4	25029.4	19129.7	19418.9				70.4	25755.1	47837.5
					70.6	25046.7	19129.7	19418.9				70.6	25766.6	47946.6
					70.8	25046.7	19153.4	19465.6				70.8	25766.6	47946.6
					71	25094.5	19153.4	19465.6				71	25766.6	47946.6
					71.2	25094.5	19182.6	19465.6				71.2	25789.7	48020.9
					71.4	25094.5	19182.6	19485.4				71.4	25789.7	48020.9
					71.6	25149.4	19199.6	19485.4				71.6	25813.1	48071.3
					71.8	25149.4	19199.6	19508.4				71.8	25813.1	48071.3
					72	25168.7	19199.6	19508.4				72	25813.1	48191.9
					72.2	25168.7	19213.8	19512.7				72.2	25842.4	48191.9
					72.4	25271.5	19213.8	19512.7				72.4	25842.4	48191.9
					72.6	25271.5	19234.8	19512.7				72.6	25878.4	48298.1
					72.8	25271.5	19234.8	19522.9				72.8	25878.4	48298.1
					73	25371.5	19234.8	19522.9				73	25878.4	48343.3
					73.2	25371.5	19260.9	19528.5				73.2	25912.9	48343.3
					73.4	25373.3	19260.9	19528.5				73.4	25912.9	48343.3
					73.6	25373.3	19285.8	19528.5				73.6	25925.5	48412.9
					73.8	25373.3	19285.8	19554.7				73.8	25925.5	48412.9
					74	25371.2	19285.8	19554.7				74	25950.2	48506.9
					74.2	25371.2	19297.5	19587.4				74.2	25950.2	48506.9
					74.4	25379.3	19297.5	19587.4				74.4	25950.2	48506.9
					74.6	25379.3	19316	19587.4				74.6	26019	48599.5
					74.8	25379.3	19316	19610.3				74.8	26019	48599.5
					75	25394.5	19316	19610.3				75	26128.5	48658.4
					75.2	25394.5	19339.6	19624.3				75.2	26128.5	48658.4
					75.4	25448.1	19339.6	19624.3				75.4	26128.5	48658.4
					75.6	25448.1	19364.5	19624.3				75.6	26143.2	48674.3
					75.8	25448.1	19364.5	19646.4				75.8	26143.2	48674.3
					76	25469.2	19385.8	19646.4				76	26166.5	48768.7
					76.2	25469.2	19385.8	19671				76.2	26166.5	48768.7
					76.4	25488.9	19385.8	19671				76.4	26166.5	48768.7
					76.6	25488.9	19406.5	19671				76.6	26239.1	48823.8
					76.8	25522.5	19406.5	19685.2				76.8	26239.1	48823.8
					77	25522.5	19425.1	19685.2				77	26252.1	48792.6
					77.2	25522.5	19425.1	19709.2				77.2	26252.1	48792.6
					77.4	25562.1	19425.1	19709.2				77.4	26273.7	48792.6
					77.6	25562.1	19444.6	19728.1				77.6	26273.7	48825.9
					77.8	25573.8	19444.6	19728.1				77.8	26273.7	48825.9
					78	25573.8	19462	19728.1				78	26289.8	48817.8
					78.2	25573.8	19462	19750.8				78.2	26289.8	48817.8
					78.4	25585.2	19462	19750.8				78.4	26303.7	48785.5
					78.6	25585.2	19469.4	19769				78.6	26303.7	48785.5
					78.8	25629.8	19469.4	19769				78.8	26339.8	48785.5
					79	25629.8	19485.6	19769				79	26339.8	48783.4
					79.2	25629.8	19485.6	19784.7				79.2	26339.8	48783.4
					79.4	25688.9	19485.6	19784.7				79.4	26366.8	48854.9
					79.6	25688.9	19509.3	19793.3				79.6	26366.8	48854.9
					79.8	25701.7	19509.3	19793.3				79.8	26377.7	48854.9
					80	25701.7	19538.9	19793.3				80	26377.7	48931.3
					80.2	25701.7	19538.9	19814.7				80.2	26377.7	48931.3
					80.4	25702.4	19580.5	19814.7				80.4	26394.3	48988.9
					80.6	25702.4	19580.5	19828.6				80.6	26394.3	48988.9
					80.8	25764.1	19580.5	19828.6				80.8	26412.7	48988.9
					81	25764.1	19574.7	19828.6				81	26412.7	49336.2
					81.2	25764.1	19574.7	19833				81.2	26412.7	49336.2
					81.4	26005.2	19596.6	19833				81.4	26442.8	49430.3
					81.6	26005.2	19596.6	19852.3				81.6	26442.8	49430.3
					81.8	26093.5	19596.6	19852.3				81.8	26464	49430.3
					82	26093.5	19622.1	19886				82	26464	49417.2
					82.2	26084.6	19622.1	19886				82.2	26464	49417.2
					82.4	26084.6	19641	19886				82.4	26461.2	49452.6
					82.6	26084.6	19641	19862.9				82.6	26461.2	49452.6
					82.8	26091.9	19662.1	19862.9				82.8	26488.7	49499.6
					83	26091.9	19662.1	19895.5				83	26488.7	49499.6
					83.2	26145.1	19662.1	19895.5				83.2	26506.6	49499.6
					83.4	26145.1	19695.1	19895.5				83.4	26506.6	49430.5
					83.6	26145.1	19695.1	19916				83.6	26506.6	49430.5
					83.8	26185.4	19741.8	19916				83.8	26529.6	49434.1
					84	26185.4	19741.8	19952.1				84	26529.6	49434.1
					84.2	26181.8	19741.8	19952.1				84.2	26548.4	49434.1
					84.4	26181.8	19768.6	19952.1				84.4	26548.4	49464
					84.6	26181.8	19768.6	19949.8				84.6	26548.4	49464
					84.8	26234.8	19780.9	19949.8				84.8	26572	49474.8
					85	26234.8	19780.9	19922.8				85	26572	49474.8
					85.2	26374.9	19780.9	19922.8				85.2	26594.2	49474.8
					85.4	26374.9	19789.8	19895.4				85.4	26594.2	49321.3
					85.6	26374.9	19789.8	19895.4				85.6	26594.2	49321.3
					85.8	26424.4	19814.6	19895.4				85.8	26619.3	49255.2
					86	26424.4	19814.6	19891.3				86	26619.3	49255.2
					86.2	26412.7	19814.6	19891.3				86.2	26644.2	49255.2
					86.4	26412.7	19854.6	19893.7				86.4	26644.2	49280.2
					86.6	26412.7	19854.6	19893.7				86.6	26644.2	49280.2
					86.8	26421.7	19889.2	19893.7				86.8	26686	49336.2
					87	26421.7	19889.2	19865.6				87	26686	49336.2
					87.2	26506.5	19906.4	19865.6				87.2	26712.7	49336.2
					87.4	26506.5	19906.4	19838.1				87.4	26712.7	49414.9
					87.6	26514.8	19906.4	19838.1				87.6	26743.5	49414.9
					87.8	26514.8	19896.9	19838.1				87.8	26743.5	49490.2
					88	26514.8	19896.9	19841.9				88	26743.5	49490.2
					88.2	26510.8	19915.9	19841.9				88.2	26780.5	49551.6
					88.4	26510.8	19915.9	19863.3				88.4	26780.5	49551.6
					88.6	26518.6	19915.9	19863.3				88.6	26814.9	49551.6
					88.8	26518.6	19962.5	19876.9				88.8	26814.9	49536.8
					89	26518.6	19962.5	19876.9				89	26814.9	49536.8
					89.2	26540.8	19983.2	19876.9				89.2	26857.3	49406.4
					89.4	26540.8	19983.2	19894.8				89.4	26857.3	49406.4
					89.6	26564.5	19983.2	19894.8				89.6	26908.1	49406.4
					89.8	26564.5	20010.7	19899.2				89.8	26908.1	49249.7
					90	26564.5	20010.7	19899.2				90	26948.6	49249.7
					90.2	26585.5	20018.4	19899.2				90.2	26948.6	49100.3
					90.4	26585.5	20018.4	19905.1				90.4	26948.6	49100.3
					90.6	26600.6	20018.4	19905.1				90.6	26985.4	49100.3
					90.8	26600.6	20018.8	19917.3				90.8	26985.4	49118.7
					91	26600.6	20018.8	19917.3				91	27023.1	49118.7
					91.2	26616.5	20037.5	19917.3				91.2	27023.1	49084.1
					91.4	26616.5	20037.5	19922.5				91.4	27023.1	49084.1
					91.6	26879.7	20059	19922.5				91.6	27052.2	49027.4
					91.8	26879.7	20059	19929.3				91.8	27052.2	49027.4
					92	26929.3	20059	19929.3				92	27061.1	49027.4
					92.2	26929.3	20082.4	19929.3				92.2	27061.1	49043
					92.4	26929.3	20082.4	19944.5				92.4	27061.1	49043
					92.6	26874	20099.2	19944.5				92.6	27081.6	49100.2
					92.8	26874	20099.2	19963.8				92.8	27081.6	49100.2
					93	26876	20099.2	19963.8				93	27111	49100.2
					93.2	26876	20120.4	19976.6				93.2	27111	49200.5
					93.4	26876	20120.4	19976.6				93.4	27111	49200.5
					93.6	26856.9	20141.4	19976.6				93.6	27205.3	49259.7
					93.8	26856.9	20141.4	19989				93.8	27205.3	49259.7
					94	26825.5	20168.9	19989				94	27329	49259.7
					94.2	26825.5	20168.9	20005.5				94.2	27329	49390
					94.4	26825.5	20168.9	20005.5				94.4	27363.2	49390
					94.6	26803.6	20194.5	20005.5				94.6	27363.2	49303.7
					94.8	26803.6	20194.5	20026.6				94.8	27363.2	49303.7
					95	26799.6	20202.2	20026.6				95	27395.5	49139.8
					95.2	26799.6	20202.2	20040.8				95.2	27395.5	49139.8
					95.4	26799.6	20202.2	20040.8				95.4	27425.9	49139.8
					95.6	26802.4	20225.9	20040.8				95.6	27425.9	49194.9
					95.8	26802.4	20225.9	20049.9				95.8	27425.9	49194.9
					96	26799	20249.6	20049.9				96	27455.2	49221.7
					96.2	26799	20249.6	20087.3				96.2	27455.2	49221.7
					96.4	26799	20249.6	20087.3				96.4	27491.9	49221.7
					96.6	26811.8	20286.7	20087.3				96.6	27491.9	49257.7
					96.8	26811.8	20286.7	20140.2				96.8	27491.9	49257.7
					97	26823.7	20319.1	20140.2				97	27540.1	49326.1
					97.2	26823.7	20319.1	20133.9				97.2	27540.1	49326.1
					97.4	26836.3	20319.1	20133.9				97.4	27588.2	49326.1
					97.6	26836.3	20331	20133.9				97.6	27588.2	49358.8
					97.8	26836.3	20331	20156.6				97.8	27626.2	49358.8
					98	26836.4	20327.4	20156.6				98	27626.2	49416.1
					98.2	26836.4	20327.4	20165.3				98.2	27626.2	49416.1
					98.4	26846.8	20348.4	20165.3				98.4	27664.7	49728.7
					98.6	26846.8	20348.4	20165.3				98.6	27664.7	49728.7
					98.8	26846.8	20348.4	20164.6				98.8	27680.4	49728.7
					99	26845.1	20370	20164.6				99	27680.4	49809.6
					99.2	26845.1	20370	20181.6				99.2	27680.4	49809.6
					99.4	26850.4	20381.4	20181.6				99.4	27706.9	49706.5
					99.6	26850.4	20381.4	20230.2				99.6	27706.9	49706.5
					99.8	26850.4	20381.4	20230.2				99.8	27734.4	49706.5
					100	26882.4	20398.3	20230.2				100	27734.4	49768.5
					100.2	26882.4	20398.3	20279				100.2	27734.4	49768.5
					100.4	26887.3	20421.8	20279				100.4	27762.8	49691.7
					100.6	26887.3	20421.8	20266.6				100.6	27762.8	49691.7
					100.8	26880.5	20421.8	20266.6				100.8	27790.2	49691.7
					101	26880.5	20452.7	20266.6				101	27790.2	49231.6
					101.2	26880.5	20452.7	20328.8				101.2	27822.6	49231.6
					101.4	26872.5	20467.8	20328.8				101.4	27822.6	48937.2
					101.6	26872.5	20467.8	20341				101.6	27822.6	48937.2
					101.8	26870.4	20484.9	20341				101.8	27847.2	49044.9
					102	26870.4	20484.9	20345.4				102	27847.2	49044.9
					102.2	26870.4	20484.9	20345.4				102.2	27876.2	49044.9
					102.4	26876.1	20505	20345.4				102.4	27876.2	49021.5
					102.6	26876.1	20505	20369.5				102.6	27876.2	49021.5
					102.8	26901.6	20528.7	20369.5				102.8	27911.9	49031.3
					103	26901.6	20528.7	20382.4				103	27911.9	49031.3
					103.2	26901.6	20528.7	20382.4				103.2	27953.1	49031.3
					103.4	26913.1	20542.8	20382.4				103.4	27953.1	49012.3
					103.6	26913.1	20542.8	20385.4				103.6	27987.1	49012.3
					103.8	26914.6	20562	20385.4				103.8	27987.1	48931.8
					104	26914.6	20562	20388				104	27987.1	48931.8
					104.2	26914.6	20562	20388				104.2	28016.5	48931.8
					104.4	26940.4	20579.3	20388				104.4	28016.5	48867.6
					104.6	26940.4	20579.3	20417.7				104.6	28062.8	48867.6
					104.8	26952.7	20597.7	20417.7				104.8	28062.8	48814.3
					105	26952.7	20597.7	20428.3				105	28062.8	48814.3
					105.2	26980.1	20597.7	20428.3				105.2	28104.3	48859.6
					105.4	26980.1	20621.3	20442.5				105.4	28104.3	48859.6
					105.6	26980.1	20621.3	20442.5				105.6	28151.2	48859.6
					105.8	27022.6	20639.1	20442.5				105.8	28151.2	48886.5
					106	27022.6	20639.1	20489.8				106	28151.2	48886.5
					106.2	27033.1	20652.6	20489.8				106.2	28186.9	48942
					106.4	27033.1	20652.6	20559.9				106.4	28186.9	48942
					106.6	27033.1	20652.6	20559.9				106.6	28217	48942
					106.8	27037.5	20662.5	20559.9				106.8	28217	49030.8
					107	27037.5	20662.5	20538.2				107	28246.1	49030.8
					107.2	27047.3	20685.4	20538.2				107.2	28246.1	49147.6
					107.4	27047.3	20685.4	20544.8				107.4	28246.1	49147.6
					107.6	27047.3	20685.4	20544.8				107.6	28294.1	49147.6
					107.8	27016.2	20710.3	20544.8				107.8	28294.1	49292.9
					108	27016.2	20710.3	20565				108	28343	49292.9
					108.2	27014.3	20722.3	20565				108.2	28343	49388.5
					108.4	27014.3	20722.3	20566.8				108.4	28343	49388.5
					108.6	27027.7	20722.3	20566.8				108.6	28384.7	49388.5
					108.8	27027.7	20736.9	20566.8				108.8	28384.7	49448.2
					109	27027.7	20736.9	20578.8				109	28428.6	49448.2
					109.2	27064.8	20759.5	20578.8				109.2	28428.6	49495.2
					109.4	27064.8	20759.5	20587.5				109.4	28428.6	49495.2
					109.6	27082.9	20759.5	20587.5				109.6	28477.7	49544.3
					109.8	27082.9	20777.8	20593.9				109.8	28477.7	49544.3
					110	27082.9	20777.8	20593.9				110	28517.3	49544.3
					110.2	27088.3	20800	20593.9				110.2	28517.3	49318.6
					110.4	27088.3	20800	20606.1				110.4	28557.6	49318.6
					110.6	27088.3	20826.6	20606.1				110.6	28557.6	49676.5
					110.8	27088.3	20826.6	20616.6				110.8	28557.6	49676.5
					111	27088.3	20826.6	20616.6				111	28597.5	49676.5
					111.2	27099.3	20854	20616.6				111.2	28597.5	49615.9
					111.4	27099.3	20854	20624.6				111.4	28632.3	49615.9
					111.6	27105.9	20876.2	20624.6				111.6	28632.3	49541.9
					111.8	27105.9	20876.2	20635.9				111.8	28632.3	49541.9
					112	27101	20876.2	20635.9				112	28671.7	49644.6
					112.2	27101	20913.4	20635.9				112.2	28671.7	49644.6
					112.4	27101	20913.4	20646.2				112.4	28721.3	49644.6
					112.6	27109.9	20923.5	20646.2				112.6	28721.3	49761.8
					112.8	27109.9	20923.5	20656.4				112.8	28721.3	49761.8
					113	27122.8	20923.5	20656.4				113	28759.5	49756.9
					113.2	27122.8	20935.3	20656.4				113.2	28759.5	49756.9
					113.4	27122.8	20935.3	20669.9				113.4	28795.8	49756.9
					113.6	27147.9	20950.8	20669.9				113.6	28795.8	49568.8
					113.8	27147.9	20950.8	20685				113.8	28906.8	49568.8
					114	27155.7	20950.8	20685				114	28906.8	49642
					114.2	27155.7	20965.7	20691.3				114.2	28906.8	49642
					114.4	27151.1	20965.7	20691.3				114.4	28989.3	49642
					114.6	27151.1	20981.8	20691.3				114.6	28989.3	49760.2
					114.8	27151.1	20981.8	20698.9				114.8	29032.4	49760.2
					115	27153.5	20993.2	20698.9				115	29032.4	49851
					115.2	27153.5	20993.2	20722.6				115.2	29032.4	49851
					115.4	27158.3	20993.2	20722.6				115.4	29074.8	49851
					115.6	27158.3	21010.3	20722.6				115.6	29074.8	49920.1
					115.8	27158.3	21010.3	20732.6				115.8	29113.8	49920.1
					116	27163.1	21029.5	20732.6				116	29113.8	49983
					116.2	27163.1	21029.5	20729.8				116.2	29113.8	49983
					116.4	27180.9	21029.5	20729.8				116.4	29155.6	49983
					116.6	27180.9	21054.7	20729.8				116.6	29155.6	50007.5
					116.8	27180.9	21054.7	20742				116.8	29201.1	50007.5
					117	27185.7	21078.5	20742				117	29201.1	50076.4
					117.2	27185.7	21078.5	20763.4				117.2	29201.1	50076.4
					117.4	27177.8	21078.5	20763.4				117.4	29253.3	50137
					117.6	27177.8	21087.6	20765.4				117.6	29253.3	50137
					117.8	27177.8	21087.6	20765.4				117.8	29312.9	50137
					118	27186.6	21110.1	20765.4				118	29312.9	50238.4
					118.2	27186.6	21110.1	20771.6				118.2	29312.9	50238.4
					118.4	27196.9	21110.1	20771.6				118.4	29364.1	50327.7
					118.6	27196.9	21140.3	20779.8				118.6	29364.1	50327.7
					118.8	27195.8	21140.3	20779.8				118.8	29419.6	50327.7
					119	27195.8	21167.2	20779.8				119	29419.6	50409.6
					119.2	27195.8	21167.2	20790.3				119.2	29492.5	50409.6
					119.4	27199.5	21183.2	20790.3				119.4	29492.5	50494.1
					119.6	27199.5	21183.2	20802.6				119.6	29492.5	50494.1
					119.8	27198.8	21183.2	20802.6				119.8	29645.9	50494.1
					120	27198.8	21197.3	20802.6				120	29645.9	50640.5
					120.2	27198.8	21197.3	20806.2				120.2	29923.9	50640.5
					120.4	27258.3	21212.5	20806.2				120.4	29923.9	50991.3
					120.6	27258.3	21212.5	20814.6				120.6	29923.9	50991.3
					120.8	27304.9	21212.5	20814.6				120.8	29926	50991.3
					121	27304.9	21242.6	20827.9				121	29926	51019.2
					121.2	27295.3	21242.6	20827.9				121.2	29955.9	51019.2
					121.4	27295.3	21257.6	20827.9				121.4	29955.9	51131.2
					121.6	27295.3	21257.6	20852				121.6	29955.9	51131.2
					121.8	27276.6	21266.7	20852				121.8	29993.7	51222
					122	27276.6	21266.7	20879				122	29993.7	51222
					122.2	27272.2	21266.7	20879				122.2	30046.3	51222
					122.4	27272.2	21284.1	20879				122.4	30046.3	51358.5
					122.6	27272.2	21284.1	20886.9				122.6	30102.2	51358.5
					122.8	27280.7	21306.6	20886.9				122.8	30102.2	51464.8
					123	27280.7	21306.6	20902				123	30102.2	51464.8
					123.2	27299.3	21306.6	20902				123.2	30151.4	51464.8
					123.4	27299.3	21337.7	20902				123.4	30151.4	51398.7
					123.6	27299.3	21337.7	20911.1				123.6	30207.1	51398.7
					123.8	27304.2	21354.9	20911.1				123.8	30207.1	51480.2
					124	27304.2	21354.9	20942.7				124	30207.1	51480.2
					124.2	27345.5	21354.9	20942.7				124.2	30253.3	51480.2
					124.4	27345.5	21367.6	20961.4				124.4	30253.3	51587.4
					124.6	27345.5	21367.6	20961.4				124.6	30302.1	51587.4
					124.8	27498.4	21387.1	20961.4				124.8	30302.1	51730.7
					125	27498.4	21387.1	20976.2				125	30302.1	51730.7
					125.2	27512.5	21387.1	20976.2				125.2	30347.5	51730.7
					125.4	27512.5	21460.4	20986				125.4	30347.5	51851.5
					125.6	27512.5	21460.4	20986				125.6	30393.9	51851.5
					125.8	27580.7	21555.3	20986				125.8	30393.9	51979.7
					126	27580.7	21555.3	20992.1				126	30438.7	51979.7
					126.2	27599.5	21562.2	20992.1				126.2	30438.7	51979.7
					126.4	27599.5	21562.2	21009.8				126.4	30438.7	52073.2
					126.6	27603.5	21562.2	21009.8				126.6	30483.2	52073.2
					126.8	27603.5	21567	21009.8				126.8	30483.2	52200.5
					127	27603.5	21567	21027.9				127	30535.7	52200.5
					127.2	27598.4	21591.6	21027.9				127.2	30535.7	52311
					127.4	27598.4	21591.6	21044.8				127.4	30535.7	52311
					127.6	27610.1	21591.6	21044.8				127.6	30586.9	52311
					127.8	27610.1	21610.8	21044.8				127.8	30586.9	52424.3
					128	27610.1	21610.8	21051.4				128	30631	52424.3
					128.2	27580.3	21610.6	21051.4				128.2	30631	52555
					128.4	27580.3	21610.6	21062.6				128.4	30631	52555
					128.6	27617.7	21610.6	21062.6				128.6	30672.2	52555
					128.8	27617.7	21626.5	21088.6				128.8	30672.2	52780.8
					129	27655.1	21626.5	21088.6				129	30718.5	52780.8
					129.2	27655.1	21652.3	21088.6				129.2	30718.5	53104.9
					129.4	27655.1	21652.3	21090.2				129.4	30718.5	53104.9
					129.6	27670	21652.3	21090.2				129.6	30753.8	53104.9
					129.8	27670	21712.2	21095.3				129.8	30753.8	53203.5
					130	27642.4	21712.2	21095.3				130	30791.1	53203.5
					130.2	27642.4	21720.3	21095.3				130.2	30791.1	53284.9
					130.4	27642.4	21720.3	21112.1				130.4	30826.3	53284.9
					130.6	27646.6	21720.3	21112.1				130.6	30826.3	53331.8
					130.8	27646.6	21725.6	21129.6				130.8	30826.3	53331.8
					131	27644.6	21725.6	21129.6				131	30849.6	53331.8
					131.2	27644.6	21741.8	21129.6				131.2	30849.6	53400.3
					131.4	27644.6	21741.8	21139				131.4	30883.5	53400.3
					131.6	27648.3	21766.6	21139				131.6	30883.5	53518.7
					131.8	27648.3	21766.6	21156.5				131.8	30883.5	53518.7
					132	27651.5	21766.6	21156.5				132	30930.2	53518.7
					132.2	27651.5	21788.6	21164.2				132.2	30930.2	53611.3
					132.4	27651.5	21788.6	21164.2				132.4	30983.1	53611.3
					132.6	27670.7	21789.9	21164.2				132.6	30983.1	53741.4
					132.8	27670.7	21789.9	21184.9				132.8	30983.1	53741.4
					133	27672.6	21789.9	21184.9				133	31030.5	53861.9
					133.2	27672.6	21800.6	21202.6				133.2	31030.5	53861.9
					133.4	27672.6	21800.6	21202.6				133.4	31079.5	53861.9
					133.6	27658.1	21820.5	21202.6				133.6	31079.5	53951.4
					133.8	27658.1	21820.5	21210.6				133.8	31079.5	53951.4
					134	27654.3	21820.5	21210.6				134	31136.6	54093.7
					134.2	27654.3	21863.2	21240.7				134.2	31136.6	54093.7
					134.4	27654.3	21863.2	21240.7				134.4	31195	54093.7
					134.6	27657.5	21871.3	21240.7				134.6	31195	54223.3
					134.8	27657.5	21871.3	21235.1				134.8	31195	54223.3
					135	27658	21871.3	21235.1				135	31250	54357.8
					135.2	27658	21880.2	21226.2				135.2	31250	54357.8
					135.4	27651.5	21880.2	21226.2				135.4	31304.2	54357.8
					135.6	27651.5	21939.6	21274.4				135.6	31304.2	54464.5
					135.8	27651.5	21939.6	21274.4				135.8	31304.2	54464.5
					136	27656.4	21939.6	21274.4				136	31363.1	54555.3
					136.2	27656.4	22006.1	21333.1				136.2	31363.1	54555.3
					136.4	27667.8	22006.1	21333.1				136.4	31417.6	54555.3
					136.6	27667.8	21995.7	21446.6				136.6	31417.6	54683.4
					136.8	27667.8	21995.7	21446.6				136.8	31480.4	54683.4
					137	27681.9	21995.9	21446.6				137	31480.4	54809
					137.2	27681.9	21995.9	21442.6				137.2	31480.4	54809
					137.4	27688	21995.9	21442.6				137.4	31570.8	54809
					137.6	27688	22011.8	21444.7				137.6	31570.8	54924.6
					137.8	27688	22011.8	21444.7				137.8	31642.7	54924.6
					138	27679.7	22032.8	21444.7				138	31642.7	55074
					138.2	27679.7	22032.8	21440.8				138.2	31642.7	55074
					138.4	27717.5	22032.8	21440.8				138.4	31693.2	55183.5
					138.6	27717.5	22038.1	21439.1				138.6	31693.2	55183.5
					138.8	27717.5	22038.1	21439.1				138.8	31740.5	55183.5
					139	27739.9	22053.9	21439.1				139	31740.5	55326.5
					139.2	27739.9	22053.9	21446.6				139.2	31740.5	55326.5
					139.4	27826.7	22053.9	21446.6				139.4	31810	55472
					139.6	27826.7	22075.1	21437.8				139.6	31810	55472
					139.8	27826.7	22075.1	21437.8				139.8	31873	55472
					140	27855.2	22108	21437.8				140	31873	55568.7
					140.2	27855.2	22108	21442.6				140.2	31873	55568.7
					140.4	27863.9	22143.7	21442.6				140.4	31940.2	55715
					140.6	27863.9	22143.7	21450.3				140.6	31940.2	55715
					140.8	27907.3	22143.7	21450.3				140.8	32014.2	55715
					141	27907.3	22144.5	21473.6				141	32014.2	55659.9
					141.2	27907.3	22144.5	21473.6				141.2	32076.7	55659.9
					141.4	27909.7	22163.7	21473.6				141.4	32076.7	55730.6
					141.6	27909.7	22163.7	21496.3				141.6	32076.7	55730.6
					141.8	27888.7	22163.7	21496.3				141.8	32297.3	55730.6
					142	27888.7	22182.9	21510				142	32297.3	55993.1
					142.2	27888.7	22182.9	21510				142.2	32409.2	55993.1
					142.4	27874.9	22207.7	21510				142.4	32409.2	56040.8
					142.6	27874.9	22207.7	21530.5				142.6	32409.2	56040.8
					142.8	27870	22207.7	21530.5				142.8	32475	56129.7
					143	27870	22219.9	21552.2				143	32475	56129.7
					143.2	27870	22219.9	21552.2				143.2	32540.1	56129.7
					143.4	27869.3	22235.2	21552.2				143.4	32540.1	56096.4
					143.6	27869.3	22235.2	21587.1				143.6	32540.1	56096.4
					143.8	27888.1	22235.2	21587.1				143.8	32974.5	56314.9
					144	27888.1	22262.1	21597.9				144	32974.5	56314.9
					144.2	27906.9	22262.1	21597.9				144.2	33038.1	56314.9
					144.4	27906.9	22280.4	21615.9				144.4	33038.1	56537.9
					144.6	27906.9	22280.4	21615.9				144.6	33038.1	56537.9
					144.8	27954.8	22280.4	21615.9				144.8	33102.9	56630
					145	27954.8	22280.8	21629.2				145	33102.9	56630
					145.2	28005.6	22280.8	21629.2				145.2	33173.1	56731.2
					145.4	28005.6	22305.9	21645				145.4	33173.1	56731.2
					145.6	28005.6	22305.9	21645				145.6	33252.9	56731.2
					145.8	27967.2	22305.9	21645				145.8	33252.9	56873.3
					146	27967.2	22333.1	21666.6				146	33252.9	56873.3
					146.2	27985	22333.1	21666.6				146.2	33313.7	56977.5
					146.4	27985	22343.8	21682.2				146.4	33313.7	56977.5
					146.6	27985	22343.8	21682.2				146.6	33372.3	56977.5
					146.8	28019.5	22345.9	21682.2				146.8	33372.3	57085.4
					147	28019.5	22345.9	21704				147	33372.3	57085.4
					147.2	28039.2	22345.9	21704				147.2	33443.1	56983.7
					147.4	28039.2	22361.3	21724				147.4	33443.1	56983.7
					147.6	28057.7	22361.3	21724				147.6	33522.4	56983.7
					147.8	28057.7	22394.3	21750.3				147.8	33522.4	57017.1
					148	28057.7	22394.3	21750.3				148	33522.4	57017.1
					148.2	28093.8	22394.3	21750.3				148.2	33598.3	57154.6
					148.4	28093.8	22424.4	21768.9				148.4	33598.3	57154.6
					148.6	28093.8	22424.4	21768.9				148.6	33661.5	57154.6
					148.8	28112.9	22430.3	21795.3				148.8	33661.5	57327.2
					149	28112.9	22430.3	21795.3				149	33661.5	57327.2
					149.2	28180.5	22442.1	21795.3				149.2	33733.1	57613
					149.4	28180.5	22442.1	21811				149.4	33733.1	57613
					149.6	28180.5	22442.1	21811				149.6	33807.7	57713.7
					149.8	28290.1	22478	21832.9				149.8	33807.7	57713.7
					150	28290.1	22478	21832.9				150	33883.8	57713.7
					150.2	--	--	--				--	33883.8	--
					150.4	--	--	--				--	33883.8	--
					150.6	--	--	--				--	33958.6	--
					150.8	--	--	--				--	33958.6	--
					151	--	--	--				--	34023.4	--
					151.2	--	--	--				--	34023.4	--
					151.4	--	--	--				--	34023.4	--
					151.6	--	--	--				--	34100	--
					151.8	--	--	--				--	34100	--
					152	--	--	--				--	34254.9	--
					152.2	--	--	--				--	34254.9	--
					152.4	--	--	--				--	34254.9	--
					152.6	--	--	--				--	34388.4	--
					152.8	--	--	--				--	34388.4	--
					153	--	--	--				--	34490.8	--
					153.2	--	--	--				--	34490.8	--
					153.4	--	--	--				--	34490.8	--
					153.6	--	--	--				--	34662.6	--
					153.8	--	--	--				--	34662.6	--
					154	--	--	--				--	34755.8	--
					154.2	--	--	--				--	34755.8	--
					154.4	--	--	--				--	--	--
					154.6	--	--	--				--	--	--
					154.8	--	--	--				--	--	--
					155	--	--	--				--	--	--
					155.2	--	--	--				--	--	--
					155.4	--	--	--				--	--	--
					155.6	--	--	--				--	--	--
					155.8	--	--	--				--	--	--
					156	--	--	--				--	--	--
					156.2	--	--	--				--	--	--
					156.4	--	--	--				--	--	--
					156.6	--	--	--				--	--	--
					156.8	--	--	--				--	--	--
					157	--	--	--				--	--	--
					157.2	--	--	--				--	--	--
					157.4	--	--	--				--	--	--
					157.6	--	--	--				--	--	--
					157.8	--	--	--				--	--	--
					158	--	--	--				--	--	--
					158.2	--	--	--				--	--	--
					158.4	--	--	--				--	--	--
					158.6	--	--	--				--	--	--
					158.8	--	--	--				--	--	--
					159	--	--	--				--	--	--
					159.2	--	--	--				--	--	--
					159.4	--	--	--				--	--	--
					159.6	--	--	--				--	--	--
					159.8	--	--	--				--	--	--
					160	--	--	--				--	--	--
					160.2	--	--	--				--	--	--
					160.4	--	--	--				--	--	--
					160.6	--	--	--				--	--	--
					160.8	--	--	--				--	--	--
					161	--	--	--				--	--	--
					161.2	--	--	--				--	--	--
					161.4	--	--	--				--	--	--
					161.6	--	--	--				--	--	--
					161.8	--	--	--				--	--	--
					162	--	--	--				--	--	--
					162.2	--	--	--				--	--	--
					162.4	--	--	--				--	--	--
					162.6	--	--	--				--	--	--
					162.8	--	--	--				--	--	--
					163	--	--	--				--	--	--
					163.2	--	--	--				--	--	--
					163.4	--	--	--				--	--	--
					163.6	--	--	--				--	--	--
					163.8	--	--	--				--	--	--
					164	--	--	--				--	--	--
					164.2	--	--	--				--	--	--
					164.4	--	--	--				--	--	--
					164.6	--	--	--				--	--	--
					164.8	--	--	--				--	--	--
					165	--	--	--				--	--	--
					165.2	--	--	--				--	--	--
					165.4	--	--	--				--	--	--
					165.6	--	--	--				--	--	--
					165.8	--	--	--				--	--	--
					166	--	--	--				--	--	--
					166.2		--	--				--	--	--
					166.4		--	--				--	--	--
					166.6		--	--				--	--	--
					166.8		--	--				--	--	--
					167		--	--				--	--	--
					167.2		--	--				--	--	--
					167.4		--	--				--	--	--
					167.6		--	--				--	--	--
					167.8		--	--				--	--	--
					168		--	--				--	--	--
					168.2		--	--				--	--	--
					168.4		--	--				--	--	--
					168.6		--	--				--	--	--
					168.8		--	--				--	--	--
					169		--	--				--	--	--
					169.2		--	--				--	--	--
					169.4		--	--				--	--	--
					169.6		--	--				--	--	--
					169.8		--	--				--	--	--
					170		--	--				--	--	--
					170.2		--	--				--	--	--
					170.4		--	--				--	--	--
					170.6		--	--				--	--	--
					170.8		--	--				--	--	--
					171		--	--				--	--	--
					171.2		--	--				--	--	--
					171.4		--	--				--	--	--
					171.6		--	--				--	--	--
					171.8		--	--				--	--	--
					172		--	--				--	--	--
					172.2		--	--				--	--	--
					172.4		--	--				--	--	--
					172.6		--	--				--	--	--
					172.8		--	--				--	--	--
					173		--	--				--	--	--
					173.2		--	--				--	--	--
					173.4		--	--				--	--	--
					173.6		--	--				--	--	--
					173.8		--	--				--	--	--
					174		--	--				--	--	--
					174.2		--	--				--	--	--
					174.4		--	--				--	--	--
					174.6		--	--				--	--	--
					174.8		--	--				--	--	--
					175		--	--				--	--	--
					175.2		--	--				--	--	--
					175.4		--	--				--	--	--
					175.6		--	--				--	--	--
					175.8		--	--				--	--	--
					176		--	--				--	--	--
					176.2		--	--				--	--	--
					176.4		--	--				--	--	--
					176.6		--	--				--	--	--
					176.8		--	--				--	--	--
					177		--	--				--	--	--
					177.2		--	--				--	--	--
					177.4		--	--				--	--	--
					177.6		--	--				--	--	--
					177.8		--	--				--	--	--
					178		--	--				--	--	--
					178.2		--	--				--	--	--
					178.4		--	--				--	--	--
					178.6		--	--				--	--	--
					178.8		--	--				--	--	--
					179		--	--				--	--	--
					179.2		--	--				--	--	--
					179.4		--	--				--	--	--
					179.6		--	--				--	--	--
					179.8		--	--				--	--	--
					180		--	--				--	--	--
					180.2		--	--				--	--	--
					180.4		--	--				--	--	--
					180.6		--	--				--	--	--
					180.8		--	--				--	--	--
					181		--	--				--	--	--
					181.2		--	--				--	--	--
					181.4		--	--				--	--	--
					181.6		--	--				--	--	--
					181.8		--	--				--	--	--
					182		--	--				--	--	--
					182.2		--	--				--	--	--
					182.4		--	--				--	--	--
					182.6		--	--				--	--	--
					182.8		--	--				--	--	--
					183		--	--				--	--	--
					183.2		--	--				--	--	--
					183.4		--	--				--	--	--
					183.6		--	--				--	--	--
					183.8		--	--				--	--	--
					184		--	--				--	--	--
					184.2		--	--				--	--	--
					184.4		--	--				--	--	--
					184.6		--	--				--	--	--
					184.8		--	--				--	--	--
					185		--	--				--	--	--
					185.2		--	--				--	--	--
					185.4		--	--				--	--	--
					185.6		--	--				--	--	--
					185.8		--	--				--	--	--
					186		--	--				--	--	--
					186.2		--	--				--	--	--
					186.4		--	--				--	--	--
					186.6		--	--				--	--	--
					186.8		--	--				--	--	--
					187		--	--				--	--	--
					187.2		--	--				--	--	--
					187.4		--	--				--	--	--
					187.6		--	--				--	--	--
					187.8		--	--				--	--	--
					188		--	--				--	--	--
					188.2		--	--				--	--	--
					188.4		--	--				--	--	--
					188.6		--	--				--	--	--
					188.8		--	--				--	--	--
					189		--	--				--	--	--
					189.2		--	--				--	--	--
					189.4		--	--				--	--	--
					189.6		--	--				--	--	--
					189.8		--	--				--	--	--
					190		--	--				--	--	--
					190.2		--	--				--	--	--
					190.4		--	--				--	--	--
					190.6		--	--				--	--	--
					190.8		--	--				--	--	--
					191		--	--				--	--	--
					191.2		--	--				--	--	--
					191.4		--	--				--	--	--
					191.6		--	--				--	--	--
					191.8		--	--				--	--	--
					192		--	--				--	--	--
					192.2		--	--				--	--	--
					192.4		--	--				--	--	--
					192.6		--	--				--	--	--
					192.8		--	--				--	--	--
					193		--	--				--	--	--
					193.2		--	--				--	--	--
					193.4		--	--				--	--	--
					193.6		--	--				--	--	--
					193.8		--	--				--	--	--
					194		--	--				--	--	--
					194.2		--	--				--	--	--
					194.4		--	--				--	--	--
					194.6		--	--				--	--	--
					194.8		--	--				--	--	--
					195		--	--				--	--	--
					195.2		--	--				--	--	--
					195.4		--	--				--	--	--
					195.6		--	--				--	--	--
					195.8		--	--				--	--	--
					196		--	--				--	--	--
					196.2		--	--				--	--	--
					196.4		--	--				--	--	--
					196.6		--	--				--	--	--
					196.8		--	--				--	--	--
					197		--	--				--	--	--
					197.2		--	--				--	--	--
					197.4		--	--				--	--	--
					197.6		--	--				--	--	--
					197.8		--	--				--	--	--
					198		--	--				--	--	--
					198.2		--	--				--	--	--
					198.4		--	--				--	--	--
					198.6		--	--				--	--	--
					198.8		--	--				--	--	--
					199		--	--				--	--	--
					199.2		--	--				--	--	--
					199.4		--	--				--	--	--
					199.6		--	--				--	--	--
					199.8		--	--				--	--	--
					200		--	--				--	--	--
					200.2		--	--				--	--	--
					200.4		--	--				--	--	--
					200.6		--	--				--	--	--
					200.8		--	--				--	--	--
					201		--	--				--	--	--
					201.2		--	--				--	--	--
					201.4		--	--				--	--	--
					201.6		--	--				--	--	--
					201.8		--	--				--	--	--
					202		--	--				--	--	--
					202.2		--	--				--	--	--
					202.4		--	--				--	--	--
					202.6		--	--				--	--	--
					202.8		--	--				--	--	--
					203		--	--				--	--	--
					203.2		--	--				--	--	--
					203.4		--	--				--	--	--
					203.6		--	--				--	--	--
					203.8		--	--				--	--	--
					204		--	--				--	--	--
					204.2		--	--				--	--	--
					204.4		--	--				--	--	--
					204.6		--	--				--	--	--
					204.8		--	--				--	--	--
					205		--	--				--	--	--
					205.2		--	--				--	--	--
					205.4		--	--				--	--	--
					205.6		--	--				--	--	--
					205.8		--	--				--	--	--
					206		--	--				--	--	--
					206.2		--	--				--	--	--
					206.4		--	--				--	--	--
					206.6		--	--				--	--	--
					206.8		--	--				--	--	--
					207		--	--				--	--	--
					207.2		--	--				--	--	--
					207.4		--	--				--	--	--
					207.6		--	--				--	--	--
					207.8		--	--				--	--	--
					208		--	--				--	--	--
					208.2		--	--				--	--	--
					208.4		--	--				--	--	--
					208.6		--	--				--	--	--
					208.8		--	--				--	--	--
					209		--	--				--	--	--
					209.2		--	--				--	--	--
					209.4		--	--				--	--	--
					209.6		--	--				--	--	--
					209.8		--	--				--	--	--
					210		--	--				--	--	--
					210.2		--	--				--	--	--
					210.4		--	--				--	--	--
					210.6		--	--				--	--	--
					210.8		--	--				--	--	--
					211		--	--				--	--	--
					211.2		--	--				--	--	--
					211.4		--	--				--	--	--
					211.6		--	--				--	--	--
					211.8		--	--				--	--	--
					212		--	--				--	--	--
					212.2		--	--				--	--	--
					212.4		--	--				--	--	--
					212.6		--	--				--	--	--
					212.8		--	--				--	--	--
					213		--	--				--	--	--
					213.2		--	--				--	--	--
					213.4		--	--				--	--	--
					213.6		--	--				--	--	--
					213.8		--	--				--	--	--
					214		--	--				--	--	--
					214.2		--	--				--	--	--
					214.4		--	--				--	--	--
					214.6		--	--				--	--	--
					214.8		--	--				--	--	--
					215		--	--				--	--	--
					215.2		--	--				--	--	--
					215.4		--	--				--	--	--
					215.6		--	--				--	--	--
					215.8		--	--				--	--	--
					216		--	--				--	--	--
					216.2		--	--				--	--	--
					216.4		--	--				--	--	--
					216.6		--	--				--	--	--
					216.8		--	--				--	--	--
					217		--	--				--	--	--
					217.2		--	--				--	--	--
					217.4		--	--				--	--	--
					217.6		--	--				--	--	--
					217.8		--	--				--	--	--
					218		--	--				--	--	--
					218.2		--	--				--	--	--
					218.4		--	--				--	--	--
					218.6		--	--				--	--	--
					218.8		--	--				--	--	--
					219		--	--				--	--	--
					219.2		--	--				--	--	--
					219.4		--	--				--	--	--
					219.6		--	--				--	--	--
					219.8		--	--				--	--	--
					220		--	--				--	--	--
					220.2		--	--				--	--	--
					220.4		--	--				--	--	--
					220.6		--	--				--	--	--
					220.8		--	--				--	--	--
					221		--	--				--	--	--
					221.2		--	--				--	--	--
					221.4		--	--				--	--	--
					221.6		--	--				--	--	--
					221.8		--	--				--	--	--
					222		--	--				--	--	--
					222.2		--	--				--	--	--
					222.4		--	--				--	--	--
					222.6		--	--				--	--	--
					222.8		--	--				--	--	--
					223		--	--				--	--	--
					223.2		--	--				--	--	--
					223.4		--	--				--	--	--
					223.6		--	--				--	--	--
					223.8		--	--				--	--	--
					224		--	--				--	--	--
					224.2		--	--				--	--	--
					224.4		--	--				--	--	--
					224.6		--	--				--	--	--
					224.8		--	--				--	--	--
					225		--	--				--	--	--
					225.2		--	--				--	--	--
					225.4		--	--				--	--	--
					225.6		--	--				--	--	--
					225.8		--	--				--	--	--
					226		--	--				--	--	--
					226.2		--	--				--	--	--
					226.4		--	--				--	--	--
					226.6		--	--				--	--	--
					226.8		--	--				--	--	--
					227		--	--				--	--	--
					227.2		--	--				--	--	--
					227.4		--	--				--	--	--
					227.6		--	--				--	--	--
					227.8		--	--				--	--	--
					228		--	--				--	--	--
					228.2		--	--				--	--	--
					228.4		--	--				--	--	--
					228.6		--	--				--	--	--
					228.8		--	--				--	--	--
					229		--	--				--	--	--
					229.2		--	--				--	--	--
					229.4		--	--				--	--	--
					229.6		--	--				--	--	--
					229.8		--	--				--	--	--
					230		--	--				--	--	--
					230.2		--	--				--	--	--
					230.4		--	--				--	--	--
					230.6		--	--				--	--	--
					230.8		--	--				--	--	--
					231		--	--				--	--	--
					231.2		--	--				--	--	--
					231.4		--	--				--	--	--
					231.6		--	--				--	--	--
					231.8		--	--				--	--	--
					232		--	--				--	--	--
					232.2		--	--				--	--	--
					232.4		--	--				--	--	--
					232.6		--	--				--	--	--
					232.8		--	--				--	--	--
					233		--	--				--	--	--
					233.2		--	--				--	--	--
					233.4		--	--				--	--	--
					233.6		--	--				--	--	--
					233.8		--	--				--	--	--
					234		--	--				--	--	--
					234.2		--	--				--	--	--
					234.4		--	--				--	--	--
					234.6		--	--				--	--	--
					234.8		--	--				--	--	--
					235		--	--				--	--	--
					235.2		--	--				--	--	--
					235.4		--	--				--	--	--
					235.6		--	--				--	--	--
					235.8		--	--				--	--	--
					236		--	--				--	--	--
					236.2		--	--				--	--	--
					236.4		--	--				--	--	--
					236.6		--	--				--	--	--
					236.8		--	--				--	--	--
					237		--	--				--	--	--
					237.2		--	--				--	--	--
					237.4		--	--				--	--	--
					237.6		--	--				--	--	--
					237.8		--	--				--	--	--
					238		--	--				--	--	--
					238.2		--	--				--	--	--
					238.4		--	--				--	--	--
					238.6		--	--				--	--	--
					238.8		--	--				--	--	--
					239		--	--				--	--	--
					239.2		--	--				--	--	--
					239.4		--	--				--	--	--
					239.6		--	--				--	--	--
					239.8		--	--				--	--	--
					240		--	--				--	--	--
					240.2		--	--				--	--	--
					240.4		--	--				--	--	--
					240.6		--	--				--	--	--
					240.8		--	--				--	--	--
					241		--	--				--	--	--
					241.2		--	--				--	--	--
					241.4		--	--				--	--	--
					241.6		--	--				--	--	--
					241.8		--	--				--	--	--
					242		--	--				--	--	--
					242.2		--	--				--	--	--
					242.4		--	--				--	--	--
					242.6		--	--				--	--	--
					242.8		--	--				--	--	--
					243		--	--				--	--	--
					243.2		--	--				--	--	--
					243.4		--	--				--	--	--
					243.6		--	--				--	--	--
					243.8		--	--				--	--	--
					244		--	--				--	--	--
					244.2		--	--				--	--	--
					244.4		--	--				--	--	--
					244.6		--	--				--	--	--
					244.8		--	--				--	--	--
					245		--	--				--	--	--
					245.2		--	--				--	--	--
					245.4		--	--				--	--	--
					245.6		--	--				--	--	--
					245.8		--	--				--	--	--
					246		--	--				--	--	--
					246.2		--	--				--	--	--
					246.4		--	--				--	--	--
					246.6		--	--				--	--	--
					246.8		--	--				--	--	--
					247		--	--				--	--	--
					247.2		--	--				--	--	--
					247.4		--	--				--	--	--
					247.6		--	--				--	--	--
					247.8		--	--				--	--	--
					248		--	--				--	--	--
					248.2		--	--				--	--	--
					248.4		--	--				--	--	--
					248.6		--	--				--	--	--
					248.8		--	--				--	--	--
					249		--	--				--	--	--
					249.2		--	--				--	--	--
					249.4		--	--				--	--	--
					249.6		--	--				--	--	--
					249.8		--	--				--	--	--
					250		--	--				--	--	--
					250.2		--	--				--	--	--
					250.4		--	--				--	--	--
					250.6		--	--				--	--	--
					250.8		--	--				--	--	--
					251		--	--				--	--	--
					251.2		--	--				--	--	--
					251.4		--	--				--	--	--
					251.6		--	--				--	--	--
					251.8		--	--				--	--	--
					252		--	--				--	--	--
					252.2		--	--				--	--	--
					252.4		--	--				--	--	--
					252.6		--	--				--	--	--
					252.8		--	--				--	--	--
					253		--	--				--	--	--
					253.2		--	--				--	--	--
					253.4		--	--				--	--	--
					253.6		--	--				--	--	--
					253.8		--	--				--	--	--
					254		--	--				--	--	--
					254.2		--	--				--	--	--
					254.4		--	--				--	--	--
					254.6		--	--				--	--	--
					254.8		--	--				--	--	--
					255		--	--				--	--	--
					255.2		--	--				--	--	--
					255.4		--	--				--	--	--
					255.6		--	--				--	--	--
					255.8		--	--				--	--	--
					256		--	--				--	--	--
					256.2		--	--				--	--	--
					256.4		--	--				--	--	--
					256.6		--	--				--	--	--
					256.8		--	--				--	--	--
					257		--	--				--	--	--
					257.2		--	--				--	--	--
					257.4		--	--				--	--	--
					257.6		--	--				--	--	--
					257.8		--	--				--	--	--
					258		--	--				--	--	--
					258.2		--	--				--	--	--
					258.4		--	--				--	--	--
					258.6		--	--				--	--	--
					258.8		--	--				--	--	--
					259		--	--				--	--	--
					259.2		--	--				--	--	--
					259.4		--	--				--	--	--
					259.6		--	--				--	--	--
					259.8		--	--				--	--	--
					260		--	--				--	--	--
					260.2		--	--				--	--	--
					260.4		--	--				--	--	--
					260.6		--	--				--	--	--
					260.8		--	--				--	--	--
					261		--	--				--	--	--
					261.2		--	--				--	--	--
					261.4		--	--				--	--	--
					261.6		--	--				--	--	--
					261.8		--	--				--	--	--
					262		--	--				--	--	--
					262.2		--	--				--	--	--
					262.4		--	--				--	--	--
					262.6		--	--				--	--	--
					262.8		--	--				--	--	--
					263		--	--				--	--	--
					263.2		--	--				--	--	--
					263.4		--	--				--	--	--
					263.6		--	--				--	--	--
					263.8		--	--				--	--	--
					264		--	--				--	--	--
					264.2		--	--				--	--	--
					264.4		--	--				--	--	--
					264.6		--	--				--	--	--
					264.8		--	--				--	--	--
					265		--	--				--	--	--
					265.2		--	--				--	--	--
					265.4		--	--				--	--	--
					265.6		--	--				--	--	--
					265.8		--	--				--	--	--
					266		--	--				--	--	--
					266.2		--	--				--	--	--
					266.4		--	--				--	--	--
					266.6		--	--				--	--	--
					266.8		--	--				--	--	--
					267		--	--				--	--	--
					267.2		--	--				--	--	--
					267.4		--	--				--	--	--
					267.6		--	--				--	--	--
					267.8		--	--				--	--	--
					268		--	--				--	--	--
					268.2		--	--				--	--	--
					268.4		--	--				--	--	--
					268.6		--	--				--	--	--
					268.8		--	--				--	--	--
					269		--	--				--	--	--
					269.2		--	--				--	--	--
					269.4		--	--				--	--	--
					269.6		--	--				--	--	--
					269.8		--	--				--	--	--
					270		--	--				--	--	--
					270.2		--	--				--	--	--
					270.4		--	--				--	--	--
					270.6		--	--				--	--	--
					270.8		--	--				--	--	--
					271		--	--				--	--	--
					271.2		--	--				--	--	--
					271.4		--	--				--	--	--
					271.6		--	--				--	--	--
					271.8		--	--				--	--	--
					272		--	--				--	--	--
					272.2		--	--				--	--	--
					272.4		--	--				--	--	--
					272.6		--	--				--	--	--
					272.8		--	--				--	--	--
					273		--	--				--	--	--
					273.2		--	--				--	--	--
					273.4		--	--				--	--	--
					273.6		--	--				--	--	--
					273.8		--	--				--	--	--
					274		--	--				--	--	--
					274.2		--	--				--	--	--
					274.4		--	--				--	--	--
					274.6		--	--				--	--	--
					274.8		--	--				--	--	--
					275		--	--				--	--	--
					275.2		--	--				--	--	--
					275.4		--	--				--	--	--
					275.6		--	--				--	--	--
					275.8		--	--				--	--	--
					276		--	--				--	--	--
					276.2		--	--				--	--	--
					276.4		--	--				--	--	--
					276.6		--	--				--	--	--
					276.8		--	--				--	--	--
					277		--	--				--	--	--
					277.2		--	--				--	--	--
					277.4		--	--				--	--	--
					277.6		--	--				--	--	--
					277.8		--	--				--	--	--
					278		--	--				--	--	--
					278.2		--	--				--	--	--
					278.4		--	--				--	--	--
					278.6		--	--				--	--	--
					278.8		--	--				--	--	--
					279		--	--				--	--	--
					279.2		--	--				--	--	--
					279.4		--	--				--	--	--
					279.6		--	--				--	--	--
					279.8		--	--				--	--	--
					280		--	--				--	--	--
					280.2		--	--				--	--	--
					280.4		--	--				--	--	--
					280.6		--	--				--	--	--
					280.8		--	--				--	--	--
					281		--	--				--	--	--
					281.2		--	--				--	--	--
					281.4		--	--				--	--	--
					281.6		--	--				--	--	--
					281.8		--	--				--	--	--
					282		--	--				--	--	--
					282.2		--	--				--	--	--
					282.4		--	--				--	--	--
					282.6		--	--				--	--	--
					282.8		--	--				--	--	--
					283		--	--				--	--	--
					283.2		--	--				--	--	--
					283.4		--	--				--	--	--
					283.6		--	--				--	--	--
					283.8		--	--				--	--	--
					284		--	--				--	--	--
					284.2		--	--				--	--	--
					284.4		--	--				--	--	--
					284.6		--	--				--	--	--
					284.8		--	--				--	--	--
					285		--	--				--	--	--
					285.2		--	--				--	--	--
					285.4		--	--				--	--	--
					285.6		--	--				--	--	--
					285.8		--	--				--	--	--
					286		--	--				--	--	--
					286.2		--	--				--	--	--
					286.4		--	--				--	--	--
					286.6		--	--				--	--	--
					286.8		--	--				--	--	--
					287		--	--				--	--	--
					287.2		--	--				--	--	--
					287.4		--	--				--	--	--
					287.6		--	--				--	--	--
					287.8		--	--				--	--	--
					288		--	--				--	--	--
					288.2		--	--				--	--	--
					288.4		--	--				--	--	--
					288.6		--	--				--	--	--
					288.8		--	--				--	--	--
					289		--	--				--	--	--
					289.2		--	--				--	--	--
					289.4		--	--				--	--	--
					289.6		--	--				--	--	--
					289.8		--	--				--	--	--
					290		--	--				--	--	--
					290.2		--	--				--	--	--
					290.4		--	--				--	--	--
					290.6		--	--				--	--	--
					290.8		--	--				--	--	--
					291		--	--				--	--	--
					291.2		--	--				--	--	--
					291.4		--	--				--	--	--
					291.6		--	--				--	--	--
					291.8		--	--				--	--	--
					292		--	--				--	--	--
					292.2		--	--				--	--	--
					292.4		--	--				--	--	--
					292.6		--	--				--	--	--
					292.8		--	--				--	--	--
					293		--	--				--	--	--
					293.2		--	--				--	--	--
					293.4		--	--				--	--	--
					293.6		--	--				--	--	--
					293.8		--	--				--	--	--
					294		--	--				--	--	--
					294.2		--	--				--	--	--
					294.4		--	--				--	--	--
					294.6		--	--				--	--	--
					294.8		--	--				--	--	--
					295		--	--				--	--	--
					295.2		--	--				--	--	--
					295.4		--	--				--	--	--
					295.6		--	--				--	--	--
					295.8		--	--				--	--	--
					296		--	--				--	--	--
					296.2		--	--				--	--	--
					296.4		--	--				--	--	--
					296.6		--	--				--	--	--
					296.8		--	--				--	--	--
					297		--	--				--	--	--
					297.2		--	--				--	--	--
					297.4		--	--				--	--	--
					297.6		--	--				--	--	--
					297.8		--	--				--	--	--
					298		--	--				--	--	--
					298.2		--	--				--	--	--
					298.4		--	--				--	--	--
					298.6		--	--				--	--	--
					298.8		--	--				--	--	--
					299		--	--				--	--	--
					299.2		--	--				--	--	--
					299.4		--	--				--	--	--
					299.6		--	--				--	--	--
					299.8		--	--				--	--	--
					300		--	--				--	--	--
					300.2		--	--				--	--	--
					300.4		--	--				--	--	--
					300.6		--	--				--	--	--
					300.8		--	--				--	--	--
					301		--	--				--	--	--
					301.2		--	--				--	--	--
					301.4		--	--				--	--	--
					301.6		--	--				--	--	--
					301.8		--	--				--	--	--
					302		--	--				--	--	--
					302.2		--	--				--	--	--
					302.4		--	--				--	--	--
					302.6		--	--				--	--	--
					302.8		--	--				--	--	--
					303		--	--				--	--	--
					303.2		--	--				--	--	--
					303.4		--	--				--	--	--
					303.6		--	--				--	--	--
					303.8		--	--				--	--	--
					304		--	--				--	--
					304.2		--	--				--	--
					304.4		--	--				--	--
					304.6		--	--				--	--
					304.8		--	--				--	--
					305		--	--				--
					305.2		--	--				--
					305.4		--	--				--
					305.6		--	--				--
					305.8		--	--				--
					306		--	--				--
					306.2		--	--				--
					306.4		--	--				--
					306.6		--	--				--
					306.8		--	--				--
					307		--	--				--
					307.2		--	--				--
					307.4		--	--				--
					307.6		--	--				--
					307.8		--	--				--
					308		--	--				--
					308.2		--	--				--
					308.4		--	--				--
					308.6		--	--				--
					308.8		--	--				--
					309		--	--				--
					309.2		--	--				--
					309.4		--	--				--
					309.6		--	--				--
					309.8		--	--				--
					310		--	--				--
					310.2		--	--				--
					310.4		--	--				--
					310.6		--	--				--
					310.8		--	--				--
					311		--	--				--
					311.2		--	--				--
					311.4		--	--				--
					311.6		--	--				--
					311.8		--	--				--
					312		--	--				--
					312.2		--	--				--
					312.4		--	--				--
					312.6		--	--				--
					312.8		--	--				--
					313		--	--				--
					313.2		--	--				--
					313.4		--	--				--
					313.6		--	--				--
					313.8		--	--				--
					314		--	--				--
					314.2		--	--				--
					314.4		--	--				--
					314.6		--	--				--
					314.8		--	--				--
					315		--	--				--
					315.2		--	--				--
					315.4		--	--				--
					315.6		--	--				--
					315.8		--	--				--
					316		--	--				--
					316.2		--	--				--
					316.4		--	--				--
					316.6		--	--				--
					316.8		--	--				--
					317		--	--				--
					317.2		--	--				--
					317.4		--	--				--
					317.6		--	--				--
					317.8		--	--				--
					318		--	--				--
					318.2		--	--				--
					318.4		--	--				--
					318.6		--	--				--
					318.8		--	--				--
					319		--	--				--
					319.2		--	--				--
					319.4		--	--				--
					319.6		--	--				--
					319.8		--	--				--
					320		--	--				--
					320.2		--	--				--
					320.4		--	--				--
					320.6		--	--				--
					320.8		--	--				--
					321		--	--				--
					321.2		--	--				--
					321.4		--	--				--
					321.6		--	--				--
					321.8		--	--				--
					322		--	--				--
					322.2		--	--				--
					322.4		--	--				--
					322.6		--	--				--
					322.8		--	--				--
					323		--	--				--
					323.2		--	--				--
					323.4		--	--				--
					323.6		--	--				--
					323.8		--	--				--
					324		--	--				--
					324.2		--	--				--
					324.4		--	--				--
					324.6		--	--				--
					324.8		--	--				--
					325		--	--				--
					325.2		--	--				--
					325.4		--	--				--
					325.6		--	--				--
					325.8		--	--				--
					326		--	--				--
					326.2		--	--				--
					326.4		--	--				--
					326.6		--	--				--
					326.8		--	--				--
					327		--	--				--
					327.2		--	--				--
					327.4		--	--				--
					327.6		--	--				--
					327.8		--	--				--
					328		--	--				--
					328.2		--	--				--
					328.4		--	--				--
					328.6		--	--				--
					328.8		--	--				--
					329		--	--				--
					329.2		--	--				--
					329.4		--	--				--
					329.6		--	--				--
					329.8		--	--				--
					330		--	--				--
					330.2		--	--				--
					330.4		--	--				--
					330.6		--	--				--
					330.8		--	--				--
					331		--	--				--
					331.2		--	--				--
					331.4		--	--				--
					331.6		--	--				--
					331.8		--	--				--
					332		--	--				--
					332.2		--	--				--
					332.4		--	--				--
					332.6		--	--				--
					332.8		--	--				--
					333		--	--				--
					333.2		--	--				--
					333.4		--	--				--
					333.6		--	--				--
					333.8		--	--				--
					334		--	--				--
					334.2		--	--				--
					334.4		--	--				--
					334.6		--	--				--
					334.8		--	--				--
					335		--	--				--
					335.2		--	--				--
					335.4		--	--				--
					335.6		--	--				--
					335.8		--	--				--
					336		--	--				--
					336.2		--	--				--
					336.4		--	--				--
					336.6		--	--				--
					336.8		--	--				--
					337		--	--				--
					337.2		--	--				--
					337.4		--	--				--
					337.6		--	--				--
					337.8		--	--				--
					338		--	--				--
					338.2		--	--				--
					338.4		--	--				--
					338.6		--	--				--
					338.8		--	--				--
					339		--	--				--
					339.2		--	--				--
					339.4		--	--				--
					339.6		--	--				--
					339.8		--	--				--
					340		--	--				--
					340.2		--	--				--
					340.4		--	--				--
					340.6		--	--				--
					340.8		--	--				--
					341		--	--				--
					341.2		--	--				--
					341.4		--	--				--
					341.6		--	--				--
					341.8		--	--				--
					342		--	--				--
					342.2		--	--				--
					342.4		--	--				--
					342.6		--	--				--
					342.8		--	--				--
					343		--	--				--
					343.2		--	--				--
					343.4		--	--				--
					343.6		--	--				--
					343.8		--	--				--
					344		--	--				--
					344.2		--	--				--
					344.4		--	--				--
					344.6		--	--				--
					344.8		--	--				--
					345		--	--				--
					345.2		--	--				--
					345.4		--	--				--
					345.6		--	--				--
					345.8		--	--				--
					346		--	--				--
					346.2		--	--				--
					346.4		--	--				--
					346.6		--	--				--
					346.8		--	--				--
					347		--	--				--
					347.2		--	--				--
					347.4		--	--				--
					347.6		--	--				--
					347.8		--	--				--
					348		--	--				--
					348.2		--	--				--
					348.4		--	--				--
					348.6		--	--				--
					348.8		--	--				--
					349		--	--				--
					349.2		--	--				--
					349.4		--	--				--
					349.6		--	--				--
					349.8		--	--				--
					350		--	--				--
					350.2		--	--				--
					350.4		--	--				--
					350.6		--	--				--
					350.8		--	--				--
					351		--	--				--
					351.2		--	--				--
					351.4		--	--				--
					351.6		--	--				--
					351.8		--	--				--
					352		--	--				--
					352.2		--	--				--
					352.4		--	--				--
					352.6		--	--				--
					352.8		--	--				--
					353		--	--				--
					353.2		--	--				--
					353.4		--	--				--
					353.6		--	--				--
					353.8		--	--				--
					354		--	--				--
					354.2		--	--				--
					354.4		--	--				--
					354.6		--	--				--
					354.8		--	--				--
					355		--	--				--
					355.2		--	--				--
					355.4		--	--				--
					355.6		--	--				--
					355.8		--	--				--
					356		--	--				--
					356.2		--	--				--
					356.4		--	--				--
					356.6		--	--				--
					356.8		--	--				--
					357		--	--				--
					357.2		--	--				--
					357.4		--	--				--
					357.6		--	--				--
					357.8		--	--				--
					358		--	--				--
					358.2		--	--				--
					358.4		--	--				--
					358.6		--	--				--
					358.8		--	--				--
					359		--	--				--
					359.2		--	--				--
					359.4		--	--				--
					359.6		--	--				--
					359.8		--	--				--
					360		--	--				--
					360.2		--	--				--
					360.4		--	--				--
					360.6		--	--				--
					360.8		--	--				--
					361		--	--				--
					361.2		--	--				--
					361.4		--	--				--
					361.6		--	--				--
					361.8		--	--				--
					362		--	--				--
					362.2		--	--				--
					362.4		--	--				--
					362.6		--	--				--
					362.8		--	--				--
					363		--	--				--
					363.2		--	--				--
					363.4		--	--				--
					363.6		--	--				--
					363.8		--	--				--
					364		--	--				--
					364.2		--	--				--
					364.4		--	--				--
					364.6		--	--				--
					364.8		--	--				--
					365		--	--				--
					365.2		--	--				--
					365.4		--	--				--
					365.6		--	--				--
					365.8		--	--				--
					366		--	--				--
					366.2		--	--				--
					366.4		--	--				--
					366.6		--	--				--
					366.8		--	--				--
					367		--	--				--
					367.2		--	--				--
					367.4		--	--				--
					367.6		--	--				--
					367.8		--	--				--
					368		--	--				--
					368.2		--	--				--
					368.4		--	--				--
					368.6		--	--				--
					368.8		--	--				--
					369		--	--				--
					369.2		--	--				--
					369.4		--	--				--
					369.6		--	--				--
					369.8		--	--				--
					370		--	--				--
					370.2		--	--				--
					370.4		--	--				--
					370.6		--	--				--
					370.8		--	--				--
					371		--	--				--
					371.2		--	--				--
					371.4		--	--				--
					371.6		--	--				--
					371.8		--	--				--
					372		--	--				--
					372.2		--	--				--
					372.4		--	--				--
					372.6		--	--				--
					372.8		--	--				--
					373		--	--				--
					373.2		--	--				--
					373.4		--	--				--
					373.6		--	--				--
					373.8		--	--				--
					374		--	--				--
					374.2		--	--				--
					374.4		--	--				--
					374.6		--	--				--
					374.8		--	--				--
					375		--	--				--
					375.2		--	--				--
					375.4		--	--				--
					375.6		--	--				--
					375.8		--	--				--
					376		--	--				--
					376.2		--	--				--
					376.4		--	--				--
					376.6		--	--				--
					376.8		--	--				--
					377		--	--				--
					377.2		--	--				--
					377.4		--	--				--
					377.6		--	--				--
					377.8		--	--				--
					378		--	--				--
					378.2		--	--				--
					378.4		--	--				--
					378.6		--	--				--
					378.8		--	--				--
					379		--	--				--
					379.2		--	--				--
					379.4		--	--				--
					379.6		--	--				--
					379.8		--	--				--
					380		--	--				--
					380.2		--	--				--
					380.4		--	--				--
					380.6		--	--				--
					380.8		--	--				--
					381		--	--				--
					381.2		--	--				--
					381.4		--	--				--
					381.6		--	--				--
					381.8		--	--				--
					382		--	--				--
					382.2		--	--				--
					382.4		--	--				--
					382.6		--	--				--
					382.8		--	--				--
					383		--	--				--
					383.2		--	--				--
					383.4		--	--				--
					383.6		--	--				--
					383.8		--	--				--
					384		--	--				--
					384.2		--	--				--
					384.4		--	--				--
					384.6		--	--				--
					384.8		--	--				--
					385		--	--				--
					385.2		--	--				--
					385.4		--	--				--
					385.6		--	--				--
					385.8		--	--				--
					386		--	--				--
					386.2		--					--
					386.4		--					--
					386.6		--					--
					386.8		--					--
					387		--					--
					387.2		--					--
					387.4		--					--
					387.6		--					--
					387.8		--					--
					388		--					--
					388.2		--					--
					388.4		--					--
					388.6		--					--
					388.8		--					--
					389		--					--
					389.2		--					--
					389.4		--					--
					389.6		--					--
					389.8		--					--
					390		--					--
					390.2		--					--
					390.4		--					--
					390.6		--					--
					390.8		--					--
					391		--					--
					391.2		--					--
					391.4		--					--
					391.6		--					--
					391.8		--					--
					392		--					--
					392.2		--					--
					392.4		--					--
					392.6		--					--
					392.8		--					--
					393		--					--
					393.2		--					--
					393.4		--					--
					393.6		--					--
					393.8		--					--
					394							--
					394.2							--
					394.4							--
					394.6							--
					394.8							--
					395							--
					395.2							--
					395.4							--
					395.6							--
					395.8							--
					396							--
					396.2							--
					396.4							--
					396.6							--
					396.8							--
					397							--
					397.2							--
					397.4							--
					397.6							--
					397.8							--
					398							--
					398.2							--
					398.4							--
					398.6							--
					398.8							--
					399							--
					399.2							--
[truncated: 3,587 more rows]

## Sheet: Fig.6
Fig.6b						Fig.6c
Time	WET	MAE	MMAE			WET						MAE						MMAE
0	-0.0014	-0.015	0.0662			Time	3km/h(1st)	2nd	3rd			Time	3km/h(1st)	2nd	3rd			Time	3km/h(1st)	2nd	3rd
0.00197	-0.0006	-0.0146	0.0654			0	0.0471	0.0636	0.0672			0	-0.0289	0.0289	0.087				1st	2nd	3rd
0.00394	0	-0.0146	0.064			0.00197	0.0465	0.0632	0.0635			0.00197	-0.0277	0.0304	0.0902			0	0.0132	0.0178	-0.0182
0.00592	0.0002	-0.0148	0.0624			0.00394	0.046	0.0619	0.0597			0.00394	-0.0258	0.0314	0.0935			0.00197	0.0103	0.0174	-0.0154
0.00789	0.0004	-0.0152	0.0606			0.00592	0.0456	0.0599	0.0556			0.00592	-0.0234	0.0314	0.0966			0.00394	0.0084	0.0168	-0.0134
0.00986	0.0006	-0.0154	0.059			0.00789	0.0449	0.058	0.0514			0.00789	-0.0214	0.03	0.099			0.00592	0.0069	0.0166	-0.0116
0.01183	0.001	-0.0158	0.0572			0.00986	0.0439	0.0569	0.0476			0.00986	-0.0201	0.0269	0.1009			0.00789	0.005	0.0177	-0.0098
0.01381	0.0014	-0.0178	0.0558			0.01183	0.0426	0.0565	0.0443			0.01183	-0.0192	0.0225	0.1032			0.00986	0.0028	0.0201	-0.0083
0.01578	0.0018	-0.0204	0.054			0.01381	0.0416	0.0562	0.041			0.01381	-0.0179	0.0181	0.1062			0.01183	0.0007	0.023	-0.0072
0.01775	0.0024	-0.0216	0.0514			0.01578	0.0411	0.0556	0.0375			0.01578	-0.0162	0.0146	0.1095			0.01381	-0.0005	0.0255	-0.0061
0.01972	0.0026	-0.0206	0.0484			0.01775	0.0413	0.0544	0.0341			0.01775	-0.0145	0.0115	0.1125			0.01578	-0.0006	0.027	-0.0046
0.02169	0.0024	-0.0184	0.0454			0.01972	0.0418	0.0531	0.0312			0.01972	-0.0135	0.0077	0.1152			0.01775	0.0001	0.0279	-0.0029
0.02367	0.0016	-0.0176	0.0436			0.02169	0.0418	0.0522	0.0292			0.02169	-0.0132	0.0025	0.1181			0.01972	0.0011	0.0288	-0.0019
0.02564	0.0006	-0.0192	0.0424			0.02367	0.0413	0.0517	0.0274			0.02367	-0.0127	-0.0031	0.1213			0.02169	0.002	0.0302	-0.0018
0.02761	0.0004	-0.0214	0.0408			0.02564	0.0408	0.0516	0.0254			0.02564	-0.0119	-0.0072	0.1243			0.02367	0.0029	0.0321	-0.0018
0.02958	0.0012	-0.022	0.0382			0.02761	0.0408	0.0516	0.0233			0.02761	-0.0109	-0.009	0.1266			0.02564	0.0042	0.0342	-0.0008
0.03156	0.0022	-0.0204	0.035			0.02958	0.0413	0.0512	0.0217			0.02958	-0.0108	-0.0093	0.1289			0.02761	0.0053	0.0358	0.0013
0.03353	0.0024	-0.0182	0.033			0.03156	0.0418	0.0506	0.0207			0.03156	-0.0118	-0.01	0.1323			0.02958	0.0051	0.0363	0.0035
0.0355	0.002	-0.0166	0.0324			0.03353	0.042	0.0501	0.0201			0.03353	-0.0128	-0.0113	0.1365			0.03156	0.0031	0.036	0.0046
0.03747	0.0016	-0.0158	0.0318			0.0355	0.0417	0.0497	0.0193			0.0355	-0.0131	-0.0127	0.1395			0.03353	-0.0008	0.0357	0.0048
0.03945	0.0016	-0.015	0.0302			0.03747	0.0411	0.0497	0.0184			0.03747	-0.0127	-0.0135	0.1398			0.0355	0.0552	0.0363	0.0046
0.04142	0.0022	-0.0142	0.0282			0.03945	0.0405	0.0499	0.0181			0.03945	-0.0129	-0.0141	0.138			0.03747	0.0553	0.038	0.0045
0.04339	0.0034	-0.0132	0.0266			0.04142	0.0402	0.0501	0.0186			0.04142	-0.0146	-0.0151	0.1371			0.03945	0.0532	0.04	0.0043
0.04536	0.0048	-0.012	0.026			0.04339	0.04	0.0505	0.0195			0.04339	-0.0173	-0.0167	0.1393			0.04142	0.0501	0.0413	0.0038
0.04733	0.0062	-0.0096	0.0248			0.04536	0.04	0.0508	0.0199			0.04536	-0.0199	-0.0185	0.1431			0.04339	0.0476	0.0422	0.0031
0.04931	0.007	-0.0064	0.0222			0.04733	0.0397	0.0509	0.0193			0.04733	-0.0217	-0.0199	0.1452			0.04536	0.0464	0.0431	0.0025
0.05128	0.0068	-0.0042	0.0188			0.04931	0.039	0.0505	0.0181			0.04931	-0.0233	-0.0211	0.1447			0.04733	0.0463	0.0448	0.0018
0.05325	0.0062	-0.0046	0.016			0.05128	0.0382	0.05	0.0171			0.05128	-0.0255	-0.0225	0.1441			0.04931	0.0467	0.0468	0.0004
0.05522	0.006	-0.0068	0.0144			0.05325	0.0374	0.0497	0.0163			0.05325	-0.0285	-0.0242	0.1465			0.05128	0.0472	0.0485	-0.0017
0.0572	0.0066	-0.008	0.0132			0.05522	0.0368	0.0497	0.0149			0.05522	-0.0318	-0.0259	0.1514			0.05325	0.0477	0.0497	-0.0042
0.05917	0.0076	-0.007	0.0108			0.0572	0.0361	0.0498	0.0128			0.0572	-0.0347	-0.027	0.155			0.05522	0.0479	0.0505	-0.0063
0.06114	0.008	-0.0048	0.008			0.05917	0.0352	0.0498	0.0106			0.05917	-0.0372	-0.0273	0.1561			0.0572	0.0476	0.0512	-0.008
0.06311	0.0074	-0.0004	0.0056			0.06114	0.0345	0.0498	0.0101			0.06114	-0.0392	-0.0267	0.1574			0.05917	0.0467	0.0516	-0.0094
0.06508	0.0064	0.0084	0.0046			0.06311	0.0339	0.0503	0.0118			0.06311	-0.0405	-0.0259	0.1612			0.06114	0.0458	0.0513	-0.0111
0.06706	0.0058	0.0236	0.0042			0.06508	0.0332	0.0513	0.0149			0.06508	-0.0407	-0.025	0.1646			0.06311	0.0452	0.0501	-0.0135
0.06903	0.0052	0.0442	0.0034			0.06706	0.0323	0.052	0.0187			0.06706	-0.0401	-0.0236	0.1627			0.06508	0.0451	0.0482	-0.0164
0.071	0.0046	0.0664	0.0026			0.06903	0.0313	0.0523	0.0241			0.06903	-0.0392	-0.0219	0.1571			0.06706	0.0446	0.0463	-0.0194
0.07297	0.0046	0.0886	0.002			0.071	0.0307	0.0527	0.0336			0.071	-0.0386	-0.0206	0.158			0.06903	0.0433	0.045	-0.0218
0.07495	0.005	0.1148	0.0016			0.07297	0.0305	0.0542	0.0476			0.07297	-0.0382	-0.0206	0.174			0.071	0.0415	0.0443	-0.0233
0.07692	0.0058	0.151	0.0012			0.07495	0.0304	0.056	0.0636			0.07495	-0.0375	-0.023	0.2021			0.07297	0.0403	0.0434	-0.0239
0.07889	0.0058	0.197	0.0002			0.07692	0.0302	0.0563	0.0793			0.07692	-0.0363	-0.0272	0.2293			0.07495	0.0403	0.0419	-0.0241
0.08086	0.0048	0.2446	-0.0008			0.07889	0.0299	0.054	0.0959			0.07889	-0.035	-0.0315	0.2463			0.07692	0.0409	0.0401	-0.0241
0.08284	0.0038	0.2848	-0.0012			0.08086	0.0298	0.0495	0.1169			0.08086	-0.034	-0.0337	0.2567			0.07889	0.0412	0.0387	-0.024
0.08481	0.0034	0.3174	-0.0008			0.08284	0.0297	0.0446	0.1413			0.08284	-0.0337	-0.0337	0.2713			0.08086	0.0403	0.0374	-0.0236
0.08678	0.004	0.3496	-0.0006			0.08481	0.0293	0.04	0.1601			0.08481	-0.034	-0.0339	0.2941			0.08284	0.0387	0.0348	-0.023
0.08875	0.0044	0.3854	-0.0002			0.08678	0.0285	0.0351	0.162			0.08678	-0.0348	-0.0373	0.3167			0.08481	0.0373	0.0292	-0.0226
0.09072	0.004	0.4126	0.0002			0.08875	0.0276	0.0287	0.1437			0.08875	-0.0356	-0.0424	0.3278			0.08678	0.0363	0.0204	-0.0225
0.0927	0.003	0.4082	0.001			0.09072	0.0273	0.0213	0.1137			0.09072	-0.036	-0.0417	0.3256			0.08875	0.0359	0.0103	-0.0222
0.09467	0.0022	0.3572	0.002			0.0927	0.0273	0.0151	0.0843			0.0927	-0.0358	-0.0276	0.317			0.09072	0.0357	0.0006	-0.0215
0.09664	0.0022	0.2674	0.0026			0.09467	0.0274	0.0125	0.0604			0.09467	-0.0351	-0.0011	0.3089			0.0927	0.0355	-0.0081	-0.0206
0.09861	0.0022	0.1654	0.0028			0.09664	0.0272	0.0154	0.0374			0.09664	-0.0341	0.0283	0.301			0.09467	0.035	-0.017	-0.0201
0.10059	0.002	0.0754	0.0036			0.09861	0.0266	0.0255	0.0102			0.09861	-0.0334	0.0541	0.2882			0.09664	0.034	-0.0264	-0.0199
0.10256	0.002	0.0028	0.0048			0.10059	0.0262	0.0446	-0.0185			0.10059	-0.0326	0.0836	0.2681			0.09861	0.0323	-0.0349	-0.0193
0.10453	0.0024	-0.0612	0.0058			0.10256	0.026	0.0737	-0.0392			0.10256	-0.0314	0.1301	0.2456			0.10059	0.0304	-0.0407	-0.0175
0.1065	0.003	-0.1214	0.0054			0.10453	0.026	0.1129	-0.0447			0.10453	-0.0295	0.192	0.2266			0.10256	0.0292	-0.043	-0.0145
0.10847	0.0028	-0.1678	0.004			0.1065	0.0257	0.1631	-0.0361			0.1065	-0.0275	0.243	0.2122			0.10453	0.0287	-0.0428	-0.0113
0.11045	0.0018	-0.1834	0.0032			0.10847	0.0252	0.225	-0.0202			0.10847	-0.0258	0.2504	0.1991			0.1065	0.0287	-0.0418	-0.0088
0.11242	0.0004	-0.1618	0.004			0.11045	0.0248	0.2962	-0.0038			0.11045	-0.0243	0.2065	0.1847			0.10847	0.0287	-0.0409	-0.0074
0.11439	-0.0002	-0.1142	0.0056			0.11242	0.0245	0.3669	0.01			0.11242	-0.0232	0.1383	0.1717			0.11045	0.0289	-0.0402	-0.0066
0.11636	0	-0.0606	0.0068			0.11439	0.024	0.4206	0.02			0.11439	-0.0241	0.0822	0.1684			0.11242	0.0293	-0.0393	-0.0057
0.11834	0.0006	-0.0152	0.0068			0.11636	0.023	0.4437	0.0251			0.11636	-0.0279	0.05	0.1832			0.11439	0.0301	-0.0381	-0.0049
0.12031	0.0004	0.0168	0.0066			0.11834	0.0217	0.435	0.0248			0.11834	-0.0345	0.0243	0.2182			0.11636	0.031	-0.0368	-0.0047
0.12228	-0.0002	0.0352	0.0072			0.12031	0.0207	0.4056	0.0204			0.12031	-0.0431	-0.0148	0.2683			0.11834	0.0324	-0.036	-0.0055
0.12425	-0.0008	0.0396	0.0088			0.12228	0.0205	0.3679	0.0142			0.12228	-0.0516	-0.0622	0.3271			0.12031	0.0345	-0.036	-0.0074
0.12623	-0.0008	0.0308	0.0106			0.12425	0.0209	0.3253	0.0071			0.12425	-0.0587	-0.0916	0.3963			0.12228	0.0376	-0.0369	-0.0101
0.1282	-0.0004	0.0126	0.012			0.12623	0.021	0.2729	-0.0011			0.12623	-0.0645	-0.0824	0.4839			0.12425	0.0406	-0.0378	-0.013
0.13017	-0.0004	-0.0086	0.0132			0.1282	0.0203	0.2094	-0.0106			0.1282	-0.0701	-0.0383	0.5888			0.12623	0.0426	-0.0381	-0.0161
0.13214	-0.0008	-0.0276	0.0146			0.13017	0.0193	0.1441	-0.02			0.13017	-0.0764	0.0187	0.6849			0.1282	0.0435	-0.0373	-0.0191
0.13411	-0.0014	-0.0438	0.0162			0.13214	0.0187	0.0932	-0.0268			0.13214	-0.0817	0.0683	0.7279			0.13017	0.0441	-0.0358	-0.0216
0.13609	-0.0018	-0.057	0.0174			0.13411	0.0192	0.0673	-0.0296			0.13411	-0.0803	0.1031	0.688			0.13214	0.0454	-0.0343	-0.0235
0.13806	-0.0018	-0.0648	0.018			0.13609	0.0203	0.064	-0.0293			0.13609	-0.0658	0.1242	0.5783			0.13411	0.0471	-0.0332	-0.0246
0.14003	-0.0018	-0.0644	0.0182			0.13806	0.021	0.0726	-0.0282			0.13806	-0.0366	0.1332	0.4466			0.13609	0.0486	-0.0325	-0.0253
0.142	-0.003	-0.0568	0.0186			0.14003	0.0209	0.0834	-0.0287			0.14003	0.0008	0.1313	0.3337			0.13806	0.0494	-0.0321	-0.0259
0.14398	-0.005	-0.0466	0.0194			0.142	0.0203	0.092	-0.0319			0.142	0.0387	0.122	0.2408			0.14003	0.0495	-0.0317	-0.0263
0.14595	-0.0064	-0.04	0.0202			0.14398	0.0199	0.0979	-0.0375			0.14398	0.0783	0.1107	0.1413			0.142	0.0491	-0.0311	-0.0261
0.14792	-0.0064	-0.0404	0.0208			0.14595	0.0198	0.0998	-0.0441			0.14595	0.1305	0.1002	0.0235			0.14398	0.0484	-0.0303	-0.0254
0.14989	-0.0052	-0.0474	0.021			0.14792	0.0198	0.0965	-0.0504			0.14792	0.2009	0.0901	-0.0852			0.14595	0.0477	-0.0298	-0.0248
0.15186	-0.0044	-0.0574	0.0208			0.14989	0.0196	0.0883	-0.0549			0.14989	0.2741	0.08	-0.1408			0.14792	0.0476	-0.0298	-0.0248
0.15384	-0.005	-0.0672	0.0212			0.15186	0.0195	0.0769	-0.0571			0.15186	0.3171	0.0726	-0.1246			0.14989	0.0483	-0.0302	-0.0251
0.15581	-0.006	-0.0732	0.0224			0.15384	0.0194	0.064	-0.0573			0.15384	0.3053	0.0736	-0.0597			0.15186	0.0492	-0.0305	-0.0255
0.15778	-0.0064	-0.0738	0.0238			0.15581	0.0195	0.0502	-0.0565			0.15581	0.2453	0.0856	0.0128			0.15384	0.0496	-0.0302	-0.0258
0.15975	-0.0054	-0.069	0.0252			0.15778	0.0194	0.0361	-0.0558			0.15778	0.1694	0.1052	0.0657			0.15581	0.049	-0.0296	-0.0263
0.16173	-0.004	-0.0614	0.026			0.15975	0.0194	0.024	-0.0563			0.15975	0.1061	0.125	0.0955			0.15778	0.048	-0.0291	-0.0275
0.1637	-0.0038	-0.0542	0.0266			0.16173	0.0199	0.0173	-0.0584			0.16173	0.0565	0.1387	0.1091			0.15975	0.0467	-0.029	-0.0291
0.16567	-0.0042	-0.0496	0.028			0.1637	0.0208	0.0172	-0.0618			0.1637	0.0025	0.1442	0.1107			0.16173	0.0449	-0.0291	-0.0302
0.16764	-0.0048	-0.048	0.0298			0.16567	0.0217	0.0218	-0.0656			0.16567	-0.0656	0.1436	0.1017			0.1637	0.0421	-0.029	-0.0304
0.16962	-0.005	-0.049	0.0316			0.16764	0.0221	0.027	-0.0686			0.16764	-0.1326	0.1409	0.0854			0.16567	0.0386	-0.0284	-0.0302
0.17159	-0.0056	-0.0522	0.0324			0.16962	0.0221	0.0291	-0.0701			0.16962	-0.1713	0.1396	0.0653			0.16764	0.0353	-0.0275	-0.0304
0.17356	-0.0064	-0.0576	0.0324			0.17159	0.022	0.0267	-0.0702			0.17159	-0.1679	0.1423	0.043			0.16962	0.0321	-0.0261	-0.0315
0.17553	-0.0068	-0.063	0.033			0.17356	0.0222	0.0205	-0.0695			0.17356	-0.1324	0.15	0.0198			0.17159	0.0285	-0.0241	-0.0326
0.1775	-0.0064	-0.0656	0.0346			0.17553	0.0225	0.0131	-0.0686			0.17553	-0.0873	0.1621	-0.0006			0.17356	0.0237	-0.0212	-0.033
0.17948	-0.0056	-0.0632	0.0368			0.1775	0.0226	0.0073	-0.0677			0.1775	-0.0494	0.1758	-0.01			0.17553	0.0185	-0.0179	-0.0324
0.18145	-0.0054	-0.0564	0.0376			0.17948	0.0227	0.0053	-0.067			0.17948	-0.0242	0.187	-0.0027			0.1775	0.0142	-0.0145	-0.032
0.18342	-0.0066	-0.0494	0.037			0.18145	0.0232	0.0075	-0.0662			0.18145	-0.0112	0.1925	0.0186			0.17948	0.0117	-0.0111	-0.0325
0.18539	-0.008	-0.0452	0.036			0.18342	0.0244	0.0124	-0.0653			0.18342	-0.0097	0.1913	0.0446			0.18145	0.0106	-0.0073	-0.0335
0.18737	-0.0086	-0.0446	0.036			0.18539	0.0256	0.0176	-0.0641			0.18539	-0.0185	0.1857	0.0652			0.18342	0.0097	-0.0031	-0.0342
0.18934	-0.0084	-0.046	0.0374			0.18737	0.0265	0.0215	-0.0624			0.18737	-0.0335	0.1784	0.0741			0.18539	0.0082	0.0008	-0.0344
0.19131	-0.0082	-0.0478	0.0384			0.18934	0.0271	0.0234	-0.0597			0.18934	-0.0501	0.172	0.0703			0.18737	0.0067	0.0041	-0.0341
0.19328	-0.0088	-0.0498	0.0384			0.19131	0.028	0.0236	-0.0562			0.19131	-0.0663	0.1673	0.0575			0.18934	0.0054	0.007	-0.0339
0.19525	-0.01	-0.052	0.0378			0.19328	0.0293	0.0227	-0.0523			0.19328	-0.0824	0.1647	0.0432			0.19131	0.0045	0.01	-0.0345
0.19723	-0.0112	-0.053	0.0384			0.19525	0.0309	0.0214	-0.0485			0.19525	-0.0977	0.1642	0.035			0.19328	0.004	0.0132	-0.036
0.1992	-0.0118	-0.0512	0.0398			0.19723	0.0321	0.0205	-0.0451			0.19723	-0.1082	0.1648	0.0371			0.19525	0.0044	0.016	-0.0389
0.20117	-0.012	-0.0476	0.0414			0.1992	0.0328	0.021	-0.0422			0.1992	-0.1093	0.1641	0.0489			0.19723	0.0059	0.0181	-0.0437
0.20314	-0.0122	-0.0448	0.0418			0.20117	0.0335	0.0232	-0.0399			0.20117	-0.1004	0.1605	0.0655			0.1992	0.0078	0.02	-0.0487
0.20512	-0.0116	-0.045	0.042			0.20314	0.0343	0.0268	-0.0383			0.20314	-0.0863	0.1537	0.0808			0.20117	0.0088	0.023	-0.0513
0.20709	-0.0102	-0.0464	0.043			0.20512	0.0352	0.0306	-0.0374			0.20512	-0.0734	0.1459	0.0895			0.20314	0.0086	0.0274	-0.0503
0.20906	-0.008	-0.047	0.0452			0.20709	0.0358	0.0337	-0.037			0.20709	-0.0667	0.1391	0.0898			0.20512	0.0081	0.0323	-0.0481
0.21103	-0.0052	-0.0452	0.0474			0.20906	0.0363	0.0357	-0.0369			0.20906	-0.068	0.1339	0.0839			0.20709	0.0088	0.036	-0.0477
0.21301	-0.003	-0.042	0.0488			0.21103	0.037	0.0369	-0.0371			0.21103	-0.0759	0.1294	0.076			0.20906	0.0109	0.0383	-0.0488
0.21498	-0.001	-0.0394	0.05			0.21301	0.0383	0.0377	-0.0372			0.21301	-0.086	0.1244	0.0703			0.21103	0.0133	0.04	-0.0459
0.21695	0.0006	-0.0386	0.0526			0.21498	0.0396	0.0383	-0.0372			0.21498	-0.0928	0.1184	0.0686			0.21301	0.0147	0.0419	-0.0324
0.21892	0.0024	-0.0394	0.0572			0.21695	0.0407	0.0392	-0.0369			0.21695	-0.0926	0.1121	0.0701			0.21498	0.0148	0.0436	-0.0078
0.22089	0.004	-0.0406	0.0624			0.21892	0.0416	0.0405	-0.0363			0.21892	-0.0853	0.1056	0.0739			0.21695	0.0144	0.0442	0.0216
0.22287	0.0054	-0.0416	0.0666			0.22089	0.0431	0.0423	-0.0359			0.22089	-0.0744	0.0989	0.0787			0.21892	0.0142	0.0429	0.05
0.22484	0.006	-0.0424	0.0694			0.22287	0.0452	0.0441	-0.0359			0.22287	-0.0637	0.0917	0.0834			0.22089	0.0143	0.0399	0.079
0.22681	0.0058	-0.0424	0.0716			0.22484	0.0478	0.0457	-0.0362			0.22484	-0.0561	0.0843	0.0858			0.22287	0.0145	0.0363	0.1163
0.22878	0.005	-0.042	0.074			0.22681	0.05	0.0467	-0.0363			0.22681	-0.0522	0.0774	0.0842			0.22484	0.0147	0.0324	0.1634
0.23076	0.0042	-0.0414	0.0762			0.22878	0.0518	0.0471	-0.0362			0.22878	-0.0517	0.0712	0.0789			0.22681	0.0151	0.0284	0.2061
0.23273	0.0038	-0.0414	0.077			0.23076	0.0538	0.0471	-0.0361			0.23076	-0.0534	0.0658	0.0722			0.22878	0.0155	0.0243	0.2191
0.2347	0.004	-0.042	0.0764			0.23273	0.0563	0.0467	-0.0365			0.23273	-0.0556	0.0612	0.0671			0.23076	0.0152	0.0201	0.1857
0.23667	0.0046	-0.043	0.0746			0.2347	0.0593	0.046	-0.0376			0.2347	-0.056	0.0574	0.0648			0.23273	0.0142	0.0165	0.1132
0.23864	0.0052	-0.0434	0.073			0.23667	0.0617	0.0456	-0.0393			0.23667	-0.053	0.0546	0.0643			0.2347	0.0128	0.0138	0.028
0.24062	0.0058	-0.0428	0.0722			0.23864	0.0635	0.0454	-0.0407			0.23864	-0.0467	0.0527	0.0638			0.23667	0.0118	0.0121	-0.0461
0.24259	0.0064	-0.0422	0.0714			0.24062	0.0651	0.0455	-0.0416			0.24062	-0.0386	0.0513	0.0625			0.23864	0.0116	0.0109	-0.1046
0.24456	0.0072	-0.0424	0.0696			0.24259	0.0673	0.0456	-0.042			0.24259	-0.0306	0.0504	0.0604			0.24062	0.0116	0.0101	-0.1584
0.24653	0.0084	-0.0434	0.0668			0.24456	0.0701	0.0453	-0.0425			0.24456	-0.0242	0.0499	0.0582			0.24259	0.0114	0.0093	-0.2132
0.24851	0.0094	-0.0446	0.0648			0.24653	0.0726	0.0445	-0.0434			0.24653	-0.0201	0.0498	0.0556			0.24456	0.0108	0.0085	-0.2575
0.25048	0.0098	-0.0456	0.0646			0.24851	0.0744	0.0434	-0.0446			0.24851	-0.0183	0.0493	0.0526			0.24653	0.0098	0.0082	-0.2708
0.25245	0.01	-0.0466	0.0658			0.25048	0.0757	0.0422	-0.0459			0.25048	-0.0178	0.0479	0.0492			0.24851	0.0091	0.0083	-0.2436
0.25442	0.0098	-0.0492	0.0666			0.25245	0.0773	0.0412	-0.047			0.25245	-0.0172	0.0458	0.0459			0.25048	0.009	0.0086	-0.1865
0.2564	0.0096	-0.0522	0.0664			0.25442	0.0797	0.0403	-0.0477			0.25442	-0.015	0.0443	0.043			0.25245	0.01	0.0086	-0.1209
0.25837	0.0098	-0.0536	0.0654			0.2564	0.0823	0.0393	-0.0477			0.2564	-0.0112	0.0437	0.0407			0.25442	0.012	0.0079	-0.0632
0.26034	0.0096	-0.0522	0.0648			0.25837	0.0844	0.0381	-0.0473			0.25837	-0.0067	0.0434	0.039			0.2564	0.0146	0.0065	-0.0186
0.26231	0.0084	-0.0496	0.0652			0.26034	0.0856	0.0368	-0.0471			0.26034	-0.0024	0.0421	0.0377			0.25837	0.0168	0.0047	0.0131
0.26428	0.0064	-0.049	0.0658			0.26231	0.0862	0.0357	-0.0475			0.26231	0.0015	0.0393	0.0369			0.26034	0.0179	0.0031	0.0308
0.26626	0.0042	-0.0514	0.0662			0.26428	0.0867	0.0353	-0.0483			0.26428	0.0051	0.0358	0.0361			0.26231	0.0182	0.002	0.0338
0.26823	0.0028	-0.0544	0.066			0.26626	0.0871	0.0356	-0.0488			0.26626	0.0087	0.0329	0.0351			0.26428	0.0187	0.0015	0.0255
0.2702	0.0022	-0.055	0.0652			0.26823	0.0873	0.0361	-0.0484			0.26823	0.0119	0.031	0.0339			0.26626	0.0197	0.0009	0.0127
0.27217	0.0016	-0.0524	0.0636			0.2702	0.0875	0.0365	-0.0475			0.2702	0.0144	0.0298	0.0336			0.26823	0.0208	0	0.0009
0.27415	-0.0002	-0.0494	0.0616			0.27217	0.0877	0.0365	-0.0468			0.27217	0.0163	0.0282	0.035			0.2702	0.0213	-0.001	-0.0093
0.27612	-0.0026	-0.049	0.0594			0.27415	0.0876	0.0363	-0.0466			0.27415	0.0184	0.0261	0.0378			0.27217	0.021	-0.0016	-0.0192
0.27809	-0.0044	-0.0512	0.0574			0.27612	0.087	0.0363	-0.0468			0.27612	0.021	0.0233	0.0409			0.27415	0.0207	-0.0014	-0.0274
0.28006	-0.0048	-0.054	0.0554			0.27809	0.086	0.0364	-0.0466			0.27809	0.024	0.0203	0.0442			0.27612	0.0209	-0.0006	-0.0293
0.28203	-0.0042	-0.0552	0.0532			0.28006	0.0849	0.0362	-0.0458			0.28006	0.0267	0.0173	0.0482			0.27809	0.0215	0.0001	-0.0225
0.28401	-0.0036	-0.0546	0.0508			0.28203	0.0843	0.0355	-0.0446			0.28203	0.0287	0.0145	0.054			0.28006	0.0218	0.0005	-0.0101
0.28598	-0.004	-0.0538	0.0486			0.28401	0.0841	0.0345	-0.0437			0.28401	0.03	0.0123	0.0615			0.28203	0.022	0.0008	0.001
0.28795	-0.005	-0.0534	0.0468			0.28598	0.084	0.0335	-0.0432			0.28598	0.0311	0.0101	0.0694			0.28401	0.0229	0.0012	0.0055
0.28992	-0.006	-0.0534	0.0452			0.28795	0.0837	0.0329	-0.043			0.28795	0.0326	0.0078	0.0767			0.28598	0.0251	0.0014	0.0024
0.2919	-0.0068	-0.0534	0.0426			0.28992	0.0831	0.0326	-0.0431			0.28992	0.0347	0.0051	0.0829			0.28795	0.028	0.0017	-0.0056
0.29387	-0.0074	-0.053	0.0398			0.2919	0.0824	0.0321	-0.0432			0.2919	0.0368	0.0024	0.0886			0.28992	0.0305	0.0016	-0.0144
0.29584	-0.0078	-0.0524	0.0378			0.29387	0.0819	0.0315	-0.0434			0.29387	0.0381	0.0004	0.0943			0.2919	0.0317	0.0008	-0.0202
0.29781	-0.0084	-0.0516	0.0368			0.29584	0.0812	0.0311	-0.0438			0.29584	0.0387	-0.0006	0.0996			0.29387	0.0321	-0.0008	-0.0204
0.29979	-0.009	-0.0502	0.0358			0.29781	0.0804	0.0316	-0.0444			0.29781	0.0392	-0.0011	0.1045			0.29584	0.0326	-0.0039	-0.0141
0.30176	-0.0094	-0.0478	0.0334			0.29979	0.0796	0.033	-0.0451			0.29979	0.0404	-0.0017	0.1088			0.29781	0.0335	-0.0082	-0.0033
0.30373	-0.0098	-0.045	0.0298			0.30176	0.079	0.0346	-0.0455			0.30176	0.0424	-0.0022	0.1128			0.29979	0.0348	-0.0122	0.0079
0.3057	-0.0098	-0.0426	0.0262			0.30373	0.0784	0.0363	-0.0458			0.30373	0.0449	-0.0024	0.1164			0.30176	0.036	-0.0145	0.0154
0.30767	-0.0094	-0.0398	0.024			0.3057	0.0776	0.0382	-0.0462			0.3057	0.0471	-0.0021	0.1198			0.30373	0.0371	-0.0144	0.0173
0.30965	-0.0084	-0.0364	0.0234			0.30767	0.0763	0.0406	-0.0472			0.30767	0.0488	-0.0014	0.1229			0.3057	0.0383	-0.0125	0.0146
0.31162	-0.0076	-0.0322	0.0236			0.30965	0.075	0.0434	-0.0486			0.30965	0.05	-0.0006	0.1259			0.30767	0.0393	-0.011	0.0098
0.31359	-0.0074	-0.0288	0.0236			0.31162	0.0738	0.0465	-0.0501			0.31162	0.0506	0.0002	0.1287			0.30965	0.0399	-0.0103	0.0052
0.31556	-0.0082	-0.0266	0.023			0.31359	0.0728	0.0495	-0.051			0.31359	0.0505	0.0012	0.1311			0.31162	0.0406	-0.0071	0.0024
0.31754	-0.0092	-0.0242	0.0216			0.31556	0.0717	0.0523	-0.0516			0.31556	0.0497	0.0025	0.1326			0.31359	0.042	0.0041	0.0027
0.31951	-0.01	-0.0194	0.0198			0.31754	0.0704	0.0547	-0.0523			0.31754	0.0485	0.004	0.1332			0.31556	0.0444	0.0251	0.0062
0.32148	-0.0108	-0.012	0.0182			0.31951	0.0692	0.0566	-0.0539			0.31951	0.0469	0.0056	0.1332			0.31754	0.0473	0.0496	0.0121
0.32345	-0.0124	-0.0048	0.0174			0.32148	0.068	0.0581	-0.0565			0.32148	0.0449	0.0072	0.1327			0.31951	0.0494	0.0685	0.018
0.32542	-0.0144	0.0002	0.018			0.32345	0.0666	0.0592	-0.0591			0.32345	0.0426	0.0088	0.1312			0.32148	0.0501	0.0808	0.0219
0.3274	-0.016	0.0036	0.0194			0.32542	0.0651	0.0603	-0.0609			0.32542	0.0399	0.01	0.1287			0.32345	0.0499	0.096	0.0228
0.32937	-0.0164	0.0082	0.0196			0.3274	0.0635	0.0613	-0.0619			0.3274	0.0366	0.0104	0.1256			0.32542	0.0501	0.1219	0.0215
0.33134	-0.016	0.016	0.0182			0.32937	0.0622	0.0624	-0.0629			0.32937	0.0327	0.0107	0.123			0.3274	0.0512	0.1473	0.0199
0.33331	-0.0158	0.026	0.016			0.33134	0.0613	0.0634	-0.0643			0.33134	0.0282	0.0117	0.1215			0.32937	0.0529	0.1446	0.0195
0.33529	-0.016	0.0354	0.0146			0.33331	0.0604	0.0643	-0.0657			0.33331	0.0237	0.0135	0.1206			0.33134	0.0538	0.0946	0.0207
0.33726	-0.017	0.043	0.015			0.33529	0.059	0.065	-0.0662			0.33529	0.0196	0.0154	0.1192			0.33331	0.0535	0.0081	0.0228
0.33923	-0.0176	0.049	0.0158			0.33726	0.0574	0.0655	-0.0657			0.33726	0.0153	0.0162	0.1172			0.33529	0.0521	-0.0807	0.025
0.3412	-0.0176	0.0552	0.0168			0.33923	0.0561	0.0659	-0.0651			0.33923	0.0099	0.016	0.1152			0.33726	0.0507	-0.1451	0.0267
0.34317	-0.017	0.0614	0.0174			0.3412	0.0554	0.0659	-0.065			0.3412	0.0031	0.0158	0.1144			0.33923	0.0499	-0.1877	0.0281
0.34515	-0.0164	0.0672	0.018			0.34317	0.0544	0.0658	-0.0651			0.34317	-0.0044	0.0168	0.1145			0.3412	0.0492	-0.2283	0.0298
0.34712	-0.0162	0.0726	0.0182			0.34515	0.052	0.0653	-0.0645			0.34515	-0.0116	0.019	0.1149			0.34317	0.0481	-0.2748	0.0319
0.34909	-0.0166	0.0786	0.0172			0.34712	0.0475	0.0646	-0.0629			0.34712	-0.0181	0.0216	0.115			0.34515	0.0466	-0.3109	0.0338
0.35106	-0.0172	0.0846	0.016			0.34909	0.0415	0.0635	-0.061			0.34909	-0.0241	0.0238	0.1147			0.34712	0.0453	-0.3129	0.0346
0.35304	-0.0174	0.09	0.015			0.35106	0.0352	0.0623	-0.0598			0.35106	-0.0302	0.0251	0.1146			0.34909	0.0445	-0.275	0.0339
0.35501	-0.0174	0.094	0.0154			0.35304	0.029	0.0608	-0.0596			0.35304	-0.0364	0.0258	0.1149			0.35106	0.044	-0.2134	0.0328
0.35698	-0.018	0.0972	0.0166			0.35501	0.0222	0.0595	-0.0594			0.35501	-0.0423	0.0268	0.1154			0.35304	0.043	-0.1501	0.0322
0.35895	-0.0208	0.101	0.0178			0.35698	0.0143	0.0587	-0.0584			0.35698	-0.0478	0.0287	0.116			0.35501	0.0412	-0.0969	0.0324
0.36093	-0.026	0.1054	0.0182			0.35895	0.0063	0.0585	-0.0566			0.35895	-0.0531	0.0315	0.1168			0.35698	0.0397	-0.0543	0.0329
0.3629	-0.0322	0.1092	0.0178			0.36093	0.0004	0.0586	-0.0549			0.36093	-0.0582	0.0345	0.1177			0.35895	0.0397	-0.0213	0.033
0.36487	-0.0378	0.1108	0.0164			0.3629	-0.0012	0.0585	-0.0538			0.3629	-0.0625	0.0369	0.1184			0.36093	0.0412	0.0005	0.0327
0.36684	-0.0428	0.1108	0.0138			0.36487	0.0029	0.0582	-0.0533			0.36487	-0.0656	0.0385	0.1185			0.3629	0.043	0.0101	0.0322
0.36881	-0.0484	0.11	0.0096			0.36684	0.0132	0.0581	-0.0526			0.36684	-0.0676	0.04	0.1183			0.36487	0.044	0.0113	0.0318
0.37079	-0.056	0.1086	0.0052			0.36881	0.0301	0.0586	-0.0514			0.36881	-0.0693	0.0417	0.1183			0.36684	0.0446	0.0095	0.0314
0.37276	-0.065	0.1056	0.0012			0.37079	0.0541	0.0596	-0.0499			0.37079	-0.0713	0.0434	0.1185			0.36881	0.046	0.008	0.0309
0.37473	-0.072	0.1	-0.0024			0.37276	0.0863	0.0605	-0.0485			0.37276	-0.0733	0.0448	0.1183			0.37079	0.0489	0.0071	0.0303
0.3767	-0.0738	0.0934	-0.0064			0.37473	0.1284	0.0611	-0.0471			0.37473	-0.0749	0.0462	0.1172			0.37276	0.0524	0.0057	0.0298
0.37868	-0.0688	0.089	-0.0114			0.3767	0.1793	0.0619	-0.0455			0.3767	-0.0753	0.0483	0.1154			0.37473	0.0552	0.0052	0.0295
0.38065	-0.0564	0.0874	-0.0162			0.37868	0.2323	0.063	-0.0437			0.37868	-0.0749	0.051	0.1136			0.3767	0.0571	0.0079	0.0296
0.38262	-0.0362	0.086	-0.0188			0.38065	0.2747	0.0642	-0.0417			0.38065	-0.0744	0.0533	0.1125			0.37868	0.0586	0.0146	0.0299
0.38459	-0.0082	0.0824	-0.0164			0.38262	0.294	0.0651	-0.04			0.38262	-0.0739	0.0544	0.1114			0.38065	0.0604	0.024	0.0303
0.38656	0.028	0.0762	-0.0076			0.38459	0.2868	0.0657	-0.0385			0.38459	-0.0735	0.055	0.109			0.38262	0.1265	0.0324	0.0306
0.38854	0.0716	0.0702	0.0084			0.38656	0.2612	0.0665	-0.0372			0.38656	-0.0726	0.0564	0.1047			0.38459	0.1692	0.0353	0.0311
0.39051	0.1238	0.0666	0.0314			0.38854	0.2295	0.0679	-0.036			0.38854	-0.0714	0.0593	0.0996			0.38656	0.2215	0.0311	0.0322
0.39248	0.185	0.0652	0.061			0.39051	0.1975	0.0694	-0.0345			0.39051	-0.0705	0.0627	0.0954			0.38854	0.278	0.0218	0.0342
0.39445	0.2502	0.064	0.0954			0.39248	0.1618	0.0703	-0.0329			0.39248	-0.0697	0.0651	0.0923			0.39051	0.3227	0.0124	0.037
0.39643	0.3056	0.0606	0.1332			0.39445	0.1178	0.0705	-0.0312			0.39445	-0.0683	0.0658	0.0889			0.39248	0.3355	0.007	0.0399
0.3984	0.3334	0.0548	0.1748			0.39643	0.0696	0.0706	-0.0297			0.39643	-0.066	0.0655	0.0833			0.39445	0.3046	0.0073	0.0424
0.40037	0.3244	0.0486	0.2218			0.3984	0.0302	0.0711	-0.0287			0.3984	-0.0632	0.0655	0.0755			0.39643	0.2345	0.0126	0.0445
0.40234	0.2864	0.0436	0.2722			0.40037	0.0109	0.0717	-0.0283			0.40037	-0.0612	0.0663	0.067			0.3984	0.1443	0.0211	0.0461
0.40432	0.237	0.04	0.3144			0.40234	0.0125	0.0719	-0.0279			0.40234	-0.0605	0.0675	0.0593			0.40037	0.0542	0.0301	0.0475
0.40629	0.1886	0.037	0.3292			0.40432	0.026	0.0714	-0.0271			0.40432	-0.0605	0.0684	0.0525			0.40234	-0.0265	0.0362	0.0485
0.40826	0.1388	0.0332	0.3016			0.40629	0.041	0.0705	-0.0256			0.40629	-0.0596	0.069	0.045			0.40432	-0.0998	0.0367	0.0493
0.41023	0.0798	0.0284	0.2342			0.40826	0.0524	0.0697	-0.0239			0.40826	-0.0571	0.07	0.0357			0.40629	-0.1677	0.0315	0.0499
0.4122	0.012	0.024	0.1472			0.41023	0.0599	0.0692	-0.0224			0.41023	-0.0537	0.0718	0.0249			0.40826	-0.2219	0.0238	0.0499
0.41418	-0.0506	0.021	0.0622			0.4122	0.0634	0.0684	-0.0215			0.4122	-0.0504	0.074	0.0134			0.41023	-0.2465	0.0173	0.0489
0.41615	-0.0912	0.0184	-0.014			0.41418	0.0618	0.067	-0.0208			0.41418	-0.0479	0.0758	0.0015			0.4122	-0.2311	0.0143	0.0472
0.41812	-0.1044	0.0148	-0.0884			0.41615	0.0546	0.0653	-0.0202			0.41615	-0.0458	0.0769	-0.0106			0.41418	-0.1815	0.0147	0.0455
0.42009	-0.0982	0.0098	-0.166			0.41812	0.0436	0.0639	-0.0192			0.41812	-0.0435	0.0776	-0.0231			0.41615	-0.116	0.0171	0.0445
0.42207	-0.0852	0.0054	-0.2384			0.42009	0.031	0.0632	-0.0182			0.42009	-0.0408	0.0788	-0.0355			0.41812	-0.053	0.0203	0.0442
0.42404	-0.0724	0.004	-0.2864			0.42207	0.0184	0.0626	-0.0173			0.42207	-0.0378	0.081	-0.0476			0.42009	-0.0019	0.0232	0.044
0.42601	-0.062	0.005	-0.2974			0.42404	0.006	0.0615	-0.0168			0.42404	-0.0346	0.0837	-0.06			0.42207	0.0354	0.0246	0.0432
0.42798	-0.054	0.0056	-0.2754			0.42601	-0.0053	0.0598	-0.0168			0.42601	-0.0313	0.0861	-0.073			0.42404	0.0586	0.0237	0.0418
0.42995	-0.05	0.0032	-0.2366			0.42798	-0.0131	0.058	-0.0172			0.42798	-0.0284	0.0878	-0.0856			0.42601	0.0671	0.0216	0.0401
0.43193	-0.0492	-0.0002	-0.1956			0.42995	-0.0155	0.0566	-0.0176			0.42995	-0.0258	0.0891	-0.0971			0.42798	0.063	0.0199	0.0383
0.4339	-0.0492	-0.0018	-0.1602			0.43193	-0.0129	0.0557	-0.0173			0.43193	-0.0238	0.0907	-0.1072			0.42995	0.0517	0.0195	0.0364
0.43587	-0.048	-0.0002	-0.1324			0.4339	-0.0082	0.055	-0.0162			0.4339	-0.0217	0.0931	-0.1169			0.43193	0.0396	0.0197	0.0341
0.43784	-0.046	0.003	-0.1128			0.43587	-0.0052	0.0541	-0.0144			0.43587	-0.0191	0.0963	-0.1266			0.4339	0.03	0.0195	0.0313
0.43982	-0.0456	0.0048	-0.1004			0.43784	-0.0061	0.0528	-0.0125			0.43784	-0.0161	0.1	-0.1361			0.43587	0.0228	0.0192	0.0277
0.44179	-0.048	0.0042	-0.0934			0.43982	-0.0109	0.0514	-0.0106			0.43982	-0.013	0.1032	-0.1447			0.43784	0.0177	0.0194	0.0234
0.44376	-0.05	0.0026	-0.0882			0.44179	-0.0179	0.0501	-0.0085			0.44179	-0.0102	0.1048	-0.1521			0.43982	0.0476	0.0203	0.0181
0.44573	-0.0488	0.0016	-0.0828			0.44376	-0.0243	0.0492	-0.0056			0.44376	-0.0076	0.1049	-0.1584			0.44179	0.0485	0.021	0.0121
0.44771	-0.0434	0.001	-0.077			0.44573	-0.0279	0.0487	-0.0018			0.44573	-0.0051	0.1043	-0.1644			0.44376	0.05	0.0209	0.0056
0.44968	-0.0366	0.0002	-0.072			0.44771	-0.0279	0.0484	0.0021			0.44771	-0.0028	0.104	-0.1707			0.44573	0.0518	0.0204	-0.0006
0.45165	-0.0322	-0.0008	-0.0668			0.44968	-0.0249	0.0482	0.0055			0.44968	-0.0011	0.1048	-0.1764			0.44771	0.0536	0.0205	-0.0059
0.45362	-0.0334	-0.0016	-0.0594			0.45165	-0.0208	0.0479	0.0084			0.45165	0	0.1062	-0.1794			0.44968	0.0554	0.0211	-0.0098
0.45559	-0.0402	-0.0016	-0.0486			0.45362	-0.0175	0.0475	0.0109			0.45362	0.001	0.1071	-0.1784			0.45165	0.0569	0.0212	-0.0126
0.45757	-0.0496	-0.0016	-0.0356			0.45559	-0.0164	0.0473	0.0136			0.45559	0.0026	0.1069	-0.1755			0.45362	0.058	0.02	-0.0152
0.45954	-0.0576	-0.0022	-0.0234			0.45757	-0.0177	0.0474	0.0162			0.45757	0.0047	0.1055	-0.1747			0.45559	0.059	0.0186	-0.0179
0.46151	-0.0612	-0.0038	-0.0158			0.45954	-0.0208	0.0478	0.0183			0.45954	0.0063	0.1039	-0.1766			0.45757	0.0604	0.0187	-0.0202
0.46348	-0.0592	-0.0052	-0.0156			0.46151	-0.0242	0.0484	0.0198			0.46151	0.007	0.1028	-0.1764			0.45954	0.0622	0.0207	-0.0216
0.46546	-0.0536	-0.0054	-0.0222			0.46348	-0.0268	0.0488	0.021			0.46348	0.0071	0.1022	-0.1687			0.46151	0.0643	0.0229	-0.0216
0.46743	-0.0466	-0.0046	-0.032			0.46546	-0.028	0.0494	0.0226			0.46546	0.0074	0.1013	-0.1568			0.46348	0.0664	0.0232	-0.0201
0.4694	-0.0408	-0.0036	-0.0404			0.46743	-0.0279	0.0502	0.0248			0.46743	0.0088	0.0991	-0.1528			0.46546	0.0684	0.0217	-0.0179
0.47137	-0.0376	-0.0032	-0.0432			0.4694	-0.0271	0.0513	0.0272			0.4694	0.0111	0.0949	-0.1664			0.46743	0.07	0.0197	-0.0158
0.47334	-0.0372	-0.004	-0.0394			0.47137	-0.0263	0.0522	0.0292			0.47137	0.0134	0.0892	-0.194			0.4694	0.0711	0.0188	-0.0147
0.47532	-0.039	-0.0052	-0.0316			0.47334	-0.0263	0.0528	0.0309			0.47334	0.0153	0.0833	-0.2208			0.47137	0.0714	0.0192	-0.0146
0.47729	-0.0414	-0.006	-0.0228			0.47532	-0.0273	0.0533	0.0324			0.47532	0.017	0.0785	-0.2362			0.47334	0.0715	0.02	-0.0145
0.47926	-0.0434	-0.0058	-0.0166			0.47729	-0.029	0.0545	0.0341			0.47729	0.0189	0.075	-0.2442			0.47532	0.0718	0.0205	-0.0131
0.48123	-0.0446	-0.0046	-0.0142			0.47926	-0.0309	0.0563	0.0359			0.47926	0.0211	0.0722	-0.2563			0.47729	0.0725	0.0205	-0.0104
0.48321	-0.0448	-0.0028	-0.0156			0.48123	-0.0325	0.0584	0.0377			0.48123	0.0233	0.0702	-0.2768			0.47926	0.0728	0.0205	-0.0072
0.48518	-0.0434	-0.001	-0.0194			0.48321	-0.0336	0.0599	0.0392			0.48321	0.0256	0.069	-0.2967			0.48123	0.072	0.0208	-0.0046
0.48715	-0.0404	0.0012	-0.0236			0.48518	-0.0345	0.0609	0.0402			0.48518	0.0279	0.069	-0.3043			0.48321	0.0701	0.0214	-0.0026
0.48912	-0.0366	0.003	-0.0264			0.48715	-0.0355	0.0618	0.0407			0.48715	0.0303	0.0697	-0.2969			0.48518	0.0679	0.0217	-0.0006
0.4911	-0.0342	0.0034	-0.0264			0.48912	-0.0363	0.0633	0.0407			0.48912	0.0323	0.0701	-0.2817			0.48715	0.066	0.0216	0.0023
0.49307	-0.034	0.002	-0.0236			0.4911	-0.0366	0.065	0.0401			0.4911	0.0337	0.0698	-0.2671			0.48912	0.0641	0.0209	0.006
0.49504	-0.0356	0.0002	-0.02			0.49307	-0.0365	0.0665	0.0395			0.49307	0.0346	0.0692	-0.2558			0.4911	0.0613	0.0203	0.0099
0.49701	-0.037	0	-0.0172			0.49504	-0.0363	0.0675	0.0392			0.49504	0.0356	0.0693	-0.2458			0.49307	0.0575	0.0199	0.0137
0.49898	-0.0374	0.0024	-0.0158			0.49701	-0.0366	0.068	0.0391			0.49701	0.0371	0.0704	-0.2361			0.49504	0.0532	0.0198	0.0171
0.50096	-0.0374	0.0052	-0.0152			0.49898	-0.0372	0.0686	0.039			0.49898	0.0389	0.0718	-0.2275			0.49701	0.0486	0.0197	0.0198
0.50293	-0.0376	0.006	-0.0142			0.50096	-0.0378	0.0695	0.0386			0.50096	0.0405	0.073	-0.2209			0.49898	0.0436	0.0196	0.0213
0.5049	-0.0382	0.0046	-0.0126			0.50293	-0.0379	0.0707	0.0381			0.50293	0.0417	0.0737	-0.2153			0.50096	0.0377	0.0197	0.022
0.50687	-0.0378	0.003	-0.0116			0.5049	-0.0376	0.0718	0.0383			0.5049	0.0427	0.0749	-0.2099			0.50293	0.0312	0.0206	0.0221
0.50885	-0.0364	0.0042	-0.012			0.50687	-0.0371	0.0729	0.0398			0.50687	0.0437	0.0771	-0.205			0.5049	0.025	0.0227	0.0221
0.51082	-0.0348	0.0078	-0.0132			0.50885	-0.0366	0.0739	0.0426			0.50885	0.0445	0.0808	-0.2014			0.50687	0.0199	0.0252	0.0221
0.51279	-0.0346	0.012	-0.0144			0.51082	-0.036	0.0749	0.0462			0.51082	0.0451	0.0859	-0.198			0.50885	0.016	0.027	0.0222
0.51476	-0.0352	0.0148	-0.0146			0.51279	-0.0352	0.0761	0.0497			0.51279	0.0457	0.0916	-0.1929			0.51082	0.0127	0.0272	0.022
0.51673	-0.0358	0.016	-0.0144			0.51476	-0.0343	0.0772	0.0527			0.51476	0.0467	0.097	-0.1852			0.51279	0.0095	0.0258	0.0212
0.51871	-0.0358	0.0164	-0.0144			0.51673	-0.0334	0.0782	0.0552			0.51673	0.048	0.1013	-0.1761			0.51476	0.0063	0.0235	0.0199
0.52068	-0.0354	0.017	-0.0144			0.51871	-0.0325	0.0788	0.0577			0.51871	0.0485	0.1047	-0.1667			0.51673	0.0033	0.0214	0.0183
0.52265	-0.0354	0.018	-0.014			0.52068	-0.0315	0.0789	0.0604			0.52068	0.0477	0.1082	-0.1574			0.51871	0.0013	0.0202	0.0171
0.52462	-0.0354	0.0192	-0.0134			0.52265	-0.0306	0.0786	0.0632			0.52265	0.0457	0.1116	-0.148			0.52068	0.0007	0.019	0.0166
0.5266	-0.035	0.02	-0.0136			0.52462	-0.0299	0.0785	0.0658			0.52462	0.0435	0.1142	-0.1386			0.52265	0.0012	0.0167	0.0165
0.52857	-0.0348	0.0204	-0.0152			0.5266	-0.0294	0.0787	0.0676			0.5266	0.0417	0.1157	-0.1302			0.52462	0.0018	0.0131	0.0162
0.53054	-0.0352	0.0204	-0.0172			0.52857	-0.0289	0.0793	0.0687			0.52857	0.04	0.1155	-0.1234			0.5266	0.0016	0.009	0.0152
0.53251	-0.0366	0.0208	-0.0178			0.53054	-0.028	0.0797	0.0691			0.53054	0.0378	0.113	-0.1167			0.52857	0.0005	0.006	0.014
0.53449	-0.0384	0.0218	-0.0162			0.53251	-0.027	0.0795	0.0693			0.53251	0.0352	0.108	-0.1085			0.53054	-0.0011	0.0047	0.0127
0.53646	-0.039	0.023	-0.0138			0.53449	-0.0262	0.0791	0.0698			0.53449	0.0328	0.1023	-0.098			0.53251	-0.0025	0.004	0.0114
0.53843	-0.0388	0.023	-0.0128			0.53646	-0.026	0.0792	0.0707			0.53646	0.0309	0.0997	-0.0867			0.53449	-0.0038	0.0026	0.0098
0.5404	-0.0386	0.022	-0.0144			0.53843	-0.0257	0.08	0.0717			0.53843	0.0296	0.101	-0.0768			0.53646	-0.0051	-0.0001	0.008
0.54237	-0.0392	0.0214	-0.0174			0.5404	-0.0248	0.0809	0.0726			0.5404	0.0287	0.102	-0.069			0.53843	-0.0062	-0.0037	0.0067
0.54435	-0.0408	0.0226	-0.0196			0.54237	-0.0233	0.0808	0.073			0.54237	0.0283	0.1001	-0.0628			0.5404	-0.0069	-0.0076	0.006
0.54632	-0.042	0.0248	-0.0204			0.54435	-0.0216	0.0796	0.0731			0.54435	0.0283	0.1005	-0.0575			0.54237	-0.0077	-0.0118	0.0057
0.54829	-0.0424	0.0258	-0.0208			0.54632	-0.0205	0.078	0.0732			0.54632	0.0285	0.113	-0.0527			0.54435	-0.0091	-0.0169	0.005
0.55026	-0.042	0.0244	-0.0218			0.54829	-0.0198	0.0769	0.0738			0.54829	0.0285	0.1387	-0.0482			0.54632	-0.0114	-0.023	0.0036
0.55224	-0.0418	0.0224	-0.0234			0.55026	-0.0189	0.0763	0.0744			0.55026	0.0282	0.1657	-0.0439			0.54829	-0.0138	-0.0297	0.0023
0.55421	-0.0424	0.0226	-0.0254			0.55224	-0.0173	0.0753	0.075			0.55224	0.028	0.183	-0.0392			0.55026	-0.0149	-0.0363	0.0018
0.55618	-0.0434	0.025	-0.027			0.55421	-0.0153	0.0734	0.0753			0.55421	0.0279	0.1982	-0.0339			0.55224	-0.0145	-0.0425	0.0021
0.55815	-0.0448	0.028	-0.0286			0.55618	-0.0132	0.0708	0.0755			0.55618	0.0278	0.231	-0.0284			0.55421	-0.0137	-0.0486	0.0026
0.56012	-0.0458	0.0296	-0.0298			0.55815	-0.0111	0.0682	0.0756			0.55815	0.0272	0.2836	-0.0227			0.55618	-0.0136	-0.0546	0.0026
0.5621	-0.0472	0.0294	-0.031			0.56012	-0.0087	0.0662	0.0755			0.56012	0.0261	0.3258	-0.0171			0.55815	-0.0148	-0.0607	0.002
0.56407	-0.049	0.0282	-0.0318			0.5621	-0.006	0.0647	0.0751			0.5621	0.0252	0.3188	-0.0122			0.56012	-0.0164	-0.0664	0.0014
0.56604	-0.051	0.0266	-0.0326			0.56407	-0.0031	0.0633	0.0745			0.56407	0.0249	0.2566	-0.0084			0.5621	-0.0173	-0.0708	0.0009
0.56801	-0.0524	0.0252	-0.0336			0.56604	-0.0003	0.0617	0.074			0.56604	0.0252	0.1765	-0.0048			0.56407	-0.0172	-0.0737	0
0.56999	-0.0534	0.0236	-0.0354			0.56801	0.0026	0.06	0.0737			0.56801	0.025	0.1223	-0.0008			0.56604	-0.0163	-0.0755	-0.0014
0.57196	-0.0546	0.0226	-0.0374			0.56999	0.0058	0.0588	0.0732			0.56999	0.0238	0.1026	0.0026			0.56801	-0.0153	-0.0769	-0.0028
0.57393	-0.0568	0.023	-0.0392			0.57196	0.0094	0.058	0.0724			0.57196	0.022	0.089	0.0044			0.56999	-0.0148	-0.0782	-0.0035
0.5759	-0.0594	0.0236	-0.0408			0.57393	0.0129	0.0573	0.0717			0.57393	0.0208	0.056	0.0033			0.57196	-0.0152	-0.079	-0.0033
0.57788	-0.0612	0.0236	-0.042			0.5759	0.0159	0.0563	0.0716			0.5759	0.0209	0.0129	-0.0012			0.57393	-0.0161	-0.0789	-0.0033
0.57985	-0.0624	0.022	-0.0434			0.57788	0.0186	0.0548	0.072			0.57788	0.0218	-0.0077	-0.0082			0.5759	-0.0165	-0.078	-0.0041
0.58182	-0.0636	0.0206	-0.0456			0.57985	0.0214	0.0532	0.0724			0.57985	0.0222	0.0148	-0.0159			0.57788	-0.016	-0.0767	-0.0052
0.58379	-0.0654	0.0204	-0.0482			0.58182	0.0245	0.0521	0.0727			0.58182	0.0216	0.0697	-0.022			0.57985	-0.0145	-0.0753	-0.0053
0.58576	-0.068	0.021	-0.0506			0.58379	0.0275	0.0516	0.0732			0.58379	0.021	0.1297	-0.025			0.58182	-0.0128	-0.0735	-0.0039
0.58774	-0.0706	0.0214	-0.0526			0.58576	0.0301	0.0514	0.074			0.58576	0.0216	0.1758	-0.0265			0.58379	-0.0116	-0.0713	-0.0018
0.58971	-0.0728	0.0206	-0.054			0.58774	0.0323	0.0512	0.0747			0.58774	0.0234	0.2052	-0.029			0.58576	-0.0106	-0.0688	-0.0004
0.59168	-0.0748	0.0194	-0.0554			0.58971	0.0343	0.0507	0.0746			0.58971	0.0239	0.2225	-0.0301			0.58774	-0.0095	-0.0665	0.0002
0.59365	-0.077	0.0188	-0.0564			0.59168	0.0366	0.0501	0.0737			0.59168	0.021	0.2295	-0.0211			0.58971	-0.0081	-0.0647	0.0007
0.59563	-0.0794	0.0184	-0.0566			0.59365	0.0388	0.0495	0.0728			0.59365	0.0146	0.2261	0.0052			0.59168	-0.0068	-0.063	0.0018
0.5976	-0.0812	0.017	-0.0558			0.59563	0.0403	0.0491	0.0726			0.59563	0.0059	0.2153	0.0447			0.59365	-0.0057	-0.0609	0.0032
0.59957	-0.0822	0.0144	-0.055			0.5976	0.0411	0.0491	0.0731			0.5976	-0.0033	0.2023	0.0858			0.59563	-0.0045	-0.0587	0.004
0.60154	-0.083	0.012	-0.055			0.59957	0.0415	0.0496	0.0736			0.59957	-0.012	0.1906	0.1247			0.5976	-0.0029	-0.0572	0.0045
0.60351	-0.0842	0.0116	-0.056			0.60154	0.0419	0.0498	0.0736			0.60154	-0.0206	0.1806	0.173			0.59957	-0.0007	-0.0566	0.0057
0.60549	-0.0858	0.0134	-0.0572			0.60351	0.0422	0.0492	0.0734			0.60351	-0.0288	0.1714	0.2412			0.60154	0.0011	-0.0566	0.008
0.60746	-0.0868	0.0156	-0.0574			0.60549	0.0422	0.0477	0.0731			0.60549	-0.0355	0.1638	0.3137			0.60351	0.0022	-0.0565	0.0105
0.60943	-0.0872	0.016	-0.0564			0.60746	0.0416	0.0462	0.0728			0.60746	-0.0388	0.1604	0.3508			0.60549	0.0026	-0.056	0.012
0.6114	-0.0874	0.0142	-0.0552			0.60943	0.0405	0.0454	0.0723			0.60943	-0.0349	0.163	0.3224			0.60746	0.003	-0.0553	0.0122
0.61338	-0.0876	0.0116	-0.0548			0.6114	0.0393	0.0454	0.0713			0.6114	-0.019	0.1702	0.2402			0.60943	0.0043	-0.0546	0.0122
0.61535	-0.0878	0.0106	-0.0552			0.61338	0.0383	0.0453	0.0699			0.61338	0.011	0.1781	0.1487			0.6114	0.0064	-0.0539	0.013
0.61732	-0.0874	0.0116	-0.0556			0.61535	0.0371	0.0439	0.0681			0.61535	0.0516	0.1818	0.0832			0.61338	0.0087	-0.053	0.0145
0.61929	-0.0864	0.0138	-0.0556			0.61732	0.0358	0.0409	0.0659			0.61732	0.0964	0.1779	0.0397			0.61535	0.0107	-0.052	0.016
0.62127	-0.0856	0.015	-0.0546			0.61929	0.0343	0.0372	0.0634			0.61929	0.1447	0.1667	-0.0095			0.61732	0.0122	-0.0515	0.0165
0.62324	-0.0856	0.0142	-0.053			0.62127	0.0327	0.0337	0.0609			0.62127	0.2051	0.1517	-0.0763			0.61929	0.0139	-0.0515	0.0161
0.62521	-0.0864	0.0122	-0.0508			0.62324	0.0308	0.0307	0.0585			0.62324	0.2841	0.1382	-0.1384			0.62127	0.0158	-0.0516	0.0156
0.62718	-0.0862	0.0108	-0.0488			0.62521	0.0288	0.0276	0.0561			0.62521	0.3701	0.1306	-0.1618			0.62324	0.018	-0.0509	0.0155
0.62915	-0.0842	0.011	-0.047			0.62718	0.027	0.024	0.0537			0.62718	0.4306	0.1306	-0.1339			0.62521	0.0203	-0.0495	0.0161
0.63113	-0.0814	0.0126	-0.0454			0.62915	0.0258	0.02	0.0517			0.62915	0.4356	0.1363	-0.0729			0.62718	0.0224	-0.0484	0.017
0.6331	-0.0792	0.0142	-0.0438			0.63113	0.0249	0.0163	0.0496			0.63113	0.3845	0.1439	-0.0082			0.62915	0.0243	-0.0483	0.0175
0.63507	-0.078	0.015	-0.0418			0.6331	0.0238	0.0137	0.0464			0.6331	0.3085	0.1492	0.0415			0.63113	0.0259	-0.049	0.0173
0.63704	-0.0768	0.015	-0.0388			0.63507	0.0222	0.012	0.0416			0.63507	0.2418	0.1493	0.0732			0.6331	0.0268	-0.049	0.0166
0.63902	-0.0742	0.0144	-0.035			0.63704	0.0207	0.0109	0.0351			0.63704	0.1912	0.1439	0.0907			0.63507	0.0272	-0.0477	0.0157
0.64099	-0.0698	0.0134	-0.031			0.63902	0.0197	0.01	0.0278			0.63902	0.1372	0.1351	0.095			0.63704	0.0271	-0.0452	0.0147
0.64296	-0.0646	0.0124	-0.0276			0.64099	0.0192	0.0097	0.0206			0.64099	0.0638	0.1263	0.0854			0.63902	0.0273	-0.043	0.0132
0.64493	-0.0596	0.012	-0.0254			0.64296	0.0188	0.0104	0.0133			0.64296	-0.0174	0.1199	0.0638			0.64099	0.0279	-0.0418	0.0111
0.6469	-0.055	0.0124	-0.0236			0.64493	0.0179	0.0117	0.0055			0.64493	-0.0747	0.1171	0.0348			0.64296	0.0287	-0.0412	0.0091
0.64888	-0.0502	0.013	-0.0212			0.6469	0.0171	0.0127	-0.002			0.6469	-0.0865	0.117	0.0047			0.64493	0.0292	-0.0404	0.0082
0.65085	-0.0452	0.0132	-0.0174			0.64888	0.0167	0.0127	-0.0076			0.64888	-0.0586	0.1184	-0.0221			0.6469	0.029	-0.0387	0.0082
0.65282	-0.0398	0.0122	-0.0132			0.65085	0.017	0.0121	-0.0093			0.65085	-0.0156	0.1204	-0.0441			0.64888	0.0286	-0.0366	0.008
0.65479	-0.0342	0.0102	-0.0092			0.65282	0.0174	0.0115	-0.0054			0.65282	0.0212	0.1217	-0.0602			0.65085	0.0285	-0.0347	0.0073
0.65677	-0.0284	0.0084	-0.0058			0.65479	0.0174	0.0117	0.0053			0.65479	0.045	0.121	-0.0686			0.65282	0.0291	-0.033	0.0067
0.65874	-0.0228	0.007	-0.0014			0.65677	0.0171	0.0123	0.0235			0.65677	0.0583	0.1178	-0.0674			0.65479	0.0303	-0.0309	0.0076
0.66071	-0.0176	0.0062	0.0038			0.65874	0.0172	0.0126	0.0495			0.65874	0.063	0.1133	-0.0569			0.65677	0.0315	-0.0282	0.0099
0.66268	-0.013	0.006	0.01			0.66071	0.0179	0.0121	0.0827			0.66071	0.059	0.1099	-0.0422			0.65874	0.0321	-0.0253	0.0126
0.66465	-0.0088	0.0064	0.0158			0.66268	0.0191	0.011	0.1235			0.66268	0.0479	0.1091	-0.0312			0.66071	0.032	-0.023	0.0143
0.66663	-0.0046	0.0072	0.0216			0.66465	0.02	0.0099	0.1721			0.66465	0.0331	0.1101	-0.0298			0.66268	0.0314	-0.0216	0.0153
0.6686	-0.0002	0.0076	0.0278			0.66663	0.0204	0.0095	0.2262			0.66663	0.0179	0.1112	-0.038			0.66465	0.0306	-0.0205	0.0166
0.67057	0.0034	0.0064	0.0352			0.6686	0.0204	0.0096	0.2768			0.6686	0.0036	0.1117	-0.0495			0.66663	0.0293	-0.0189	0.0186
0.67254	0.006	0.0042	0.0426			0.67057	0.0208	0.01	0.3103			0.67057	-0.0101	0.1128	-0.0571			0.6686	0.027	-0.0164	0.0208
0.67452	0.008	0.0018	0.0482			0.67254	0.0218	0.01	0.3168			0.67254	-0.0213	0.1155	-0.0566			0.67057	0.0239	-0.014	0.0224
0.67649	0.0094	0.0016	0.052			0.67452	0.0233	0.0094	0.2978			0.67452	-0.0261	0.1196	-0.0488			0.67254	0.0212	-0.0124	0.0236
0.67846	0.011	0.0038	0.0554			0.67649	0.0248	0.0084	0.2647			0.67649	-0.022	0.1237	-0.0377			0.67452	0.0195	-0.0113	0.0248
0.68043	0.012	0.007	0.0598			0.67846	0.026	0.0074	0.2285			0.67846	-0.0105	0.1267	-0.0276			0.67649	0.0188	-0.01	0.0266
0.68241	0.012	0.0084	0.0644			0.68043	0.0272	0.0068	0.1909			0.68043	0.0029	0.1288	-0.0221			0.67846	0.0184	-0.0078	0.0287
0.68438	0.0112	0.0068	0.068			0.68241	0.0286	0.0066	0.1471			0.68241	0.0115	0.1311	-0.0227			0.68043	0.018	-0.0052	0.0307
0.68635	0.0108	0.004	0.0692			0.68438	0.0303	0.0065	0.0961			0.68438	0.0111	0.1344	-0.0289			0.68241	0.018	-0.0024	0.0327
0.68832	0.0114	0.003	0.0688			0.68635	0.032	0.0062	0.0469			0.68635	0.0022	0.1381	-0.0379			0.68438	0.0195	0.0001	0.0348
0.69029	0.012	0.0046	0.0678			0.68832	0.0335	0.0055	0.0128			0.68832	-0.0103	0.1418	-0.0459			0.68635	0.0226	0.0025	0.0368
0.69227	0.0122	0.0072	0.0666			0.69029	0.035	0.0046	0.0009			0.69029	-0.0201	0.1456	-0.0494			0.68832	0.026	0.0047	0.0383
0.69424	0.0116	0.009	0.0644			0.69227	0.0363	0.0033	0.0069			0.69227	-0.0229	0.1496	-0.0473			0.69029	0.0283	0.0061	0.039
0.69621	0.0108	0.0092	0.0612			0.69424	0.0375	0.0018	0.0208			0.69424	-0.0181	0.1539	-0.0416			0.69227	0.029	0.0068	0.0393
0.69818	0.0108	0.0084	0.0574			0.69621	0.0384	-0.0002	0.0344			0.69621	-0.0085	0.1585	-0.0362			0.69424	0.0289	0.0074	0.0395
0.70016	0.0112	0.0074	0.0542			0.69818	0.0391	-0.0028	0.045			0.69818	0.0023	0.1637	-0.034			0.69621	0.0292	0.0091	0.0395
0.70213	0.0116	0.0072	0.0512			0.70016	0.04	-0.0053	0.0519			0.70016	0.0102	0.17	-0.0351			0.69818	0.0302	0.0118	0.0385
0.7041	0.0116	0.0072	0.0476			0.70213	0.0412	-0.0072	0.0542			0.70213	0.0129	0.1774	-0.038			0.70016	0.0315	0.0143	0.036
0.70607	0.0114	0.0076	0.043			0.7041	0.0422	-0.0081	0.0513			0.7041	0.0103	0.1854	-0.041			0.70213	0.0326	0.0154	0.0327
0.70804	0.0108	0.0082	0.0378			0.70607	0.0429	-0.0085	0.0441			0.70607	0.0041	0.1935	-0.0435			0.7041	0.0334	0.0148	0.0297
0.71002	0.0096	0.009	0.033			0.70804	0.0435	-0.0088	0.0346			0.70804	-0.0026	0.2017	-0.0456			0.70607	0.0341	0.0137	0.0274
0.71199	0.0082	0.0092	0.0288			0.71002	0.044	-0.0089	0.0239			0.71002	-0.0071	0.2095	-0.0468			0.70804	0.035	0.0138	0.0252
0.71396	0.007	0.0082	0.0254			0.71199	0.0445	-0.0068	0.0123			0.71199	-0.0081	0.2152	-0.0467			0.71002	0.036	0.0151	0.022
0.71593	0.0068	0.0064	0.0228			0.71396	0.0446	0.0001	0.0003			0.71396	-0.0064	0.2167	-0.0453			0.71199	0.0368	0.016	0.0177
0.71791	0.0072	0.0044	0.0206			0.71593	0.0442	0.0117	-0.0095			0.71593	-0.0038	0.2136	-0.0432			0.71396	0.0373	0.0152	0.0138
0.71988	0.008	0.003	0.0182			0.71791	0.0437	0.0251	-0.0142			0.71791	-0.0019	0.2082	-0.0412			0.71593	0.0373	0.013	0.0117
0.72185	0.008	0.0028	0.015			0.71988	0.0435	0.0371	-0.013			0.71988	-0.0011	0.2031	-0.0397			0.71791	0.0364	0.011	0.0115
0.72382	0.0076	0.0034	0.011			0.72185	0.0435	0.0487	-0.0083			0.72185	-0.0018	0.199	-0.0383			0.71988	0.0344	0.0101	0.0119
0.7258	0.0074	0.0042	0.0072			0.72382	0.0434	0.0651	-0.0041			0.72382	-0.0038	0.194	-0.0367			0.72185	0.0314	0.0099	0.0116
0.72777	0.0078	0.0046	0.0044			0.7258	0.0426	0.0887	-0.0033			0.7258	-0.0069	0.1865	-0.0348			0.72382	0.0281	0.0093	0.0105
0.72974	0.0086	0.004	0.0026			0.72777	0.0412	0.112	-0.0064			0.72777	-0.0101	0.1779	-0.0323			0.7258	0.025	0.0081	0.0097
0.73171	0.0092	0.0026	0.0012			0.72974	0.0397	0.1213	-0.0119			0.72974	-0.0125	0.1712	-0.0291			0.72777	0.0221	0.0074	0.0095
0.73368	0.0092	0.001	-0.0008			0.73171	0.0383	0.1076	-0.0179			0.73171	-0.0139	0.1682	-0.0251			0.72974	0.0198	0.0075	0.0096
0.73566	0.0086	0.0004	-0.004			0.73368	0.0373	0.0756	-0.0224			0.73368	-0.0147	0.1677	-0.0202			0.73171	0.0185	0.0075	0.0093
0.73763	0.008	0.0016	-0.0078			0.73566	0.0365	0.0394	-0.024			0.73566	-0.0155	0.1673	-0.0148			0.73368	0.0185	0.0058	0.0086
0.7396	0.0074	0.0042	-0.0116			0.73763	0.0357	0.0094	-0.0225			0.73763	-0.0163	0.1652	-0.0091			0.73566	0.0193	0.0026	0.0082
0.74157	0.0068	0.0062	-0.014			0.7396	0.0345	-0.0157	-0.0187			0.7396	-0.0165	0.1617	-0.0029			0.73763	0.0199	-0.0008	0.0083
0.74355	0.0058	0.0056	-0.015			0.74157	0.0329	-0.0429	-0.0145			0.74157	-0.0163	0.1574	0.0037			0.7396	0.0198	-0.0029	0.0083
0.74552	0.0048	0.003	-0.015			0.74355	0.0312	-0.0735	-0.0112			0.74355	-0.0167	0.1525	0.0112			0.74157	0.0196	-0.0037	0.0075
0.74749	0.004	0.0006	-0.0154			0.74552	0.0296	-0.0992	-0.0099			0.74552	-0.0186	0.1469	0.0196			0.74355	0.0203	-0.0041	0.0057
0.74946	0.0038	0.0004	-0.0168			0.74749	0.0282	-0.1095	-0.0103			0.74749	-0.0215	0.1407	0.0295			0.74552	0.022	-0.0046	0.0039
0.75143	0.0036	0.0024	-0.0188			0.74946	0.0269	-0.1015	-0.0115			0.74946	-0.0239	0.1342	0.0413			0.74749	0.0235	-0.005	0.0029
0.75341	0.0028	0.0046	-0.0206			0.75143	0.0253	-0.0809	-0.0127			0.75143	-0.025	0.1272	0.0548			0.74946	0.024	-0.0051	0.0028
0.75538	0.0014	0.0052	-0.022			0.75341	0.0235	-0.0562	-0.0127			0.75341	-0.0251	0.12	0.0691			0.75143	0.0236	-0.0051	0.0029
0.75735	0.0008	0.004	-0.0232			0.75538	0.0218	-0.0329	-0.0113			0.75538	-0.0253	0.1127	0.0828			0.75341	0.0234	-0.0051	0.0023
0.75932	0.001	0.0024	-0.0238			0.75735	0.0202	-0.0131	-0.0087			0.75735	-0.0263	0.1061	0.0953			0.75538	0.0238	-0.0047	0.0005
0.7613	0.0018	0.0016	-0.024			0.75932	0.0183	0.0019	-0.0061			0.75932	-0.0279	0.1004	0.1071			0.75735	0.024	-0.0038	-0.0016
0.76327	0.0024	0.002	-0.0234			0.7613	0.0162	0.0111	-0.004			0.7613	-0.0293	0.0954	0.1189			0.75932	0.0238	-0.003	-0.0033
0.76524	0.002	0.0028	-0.023			0.76327	0.0142	0.0146	-0.0024			0.76327	-0.0302	0.0905	0.1301			0.7613	0.0237	-0.0029	-0.0036
0.76721	0.0004	0.0034	-0.0238			0.76524	0.0126	0.0143	-0.0011			0.76524	-0.0305	0.0856	0.1395			0.76327	0.0245	-0.0038	-0.0026
0.76919	-0.0012	0.003	-0.0258			0.76721	0.0116	0.0123	-0.0003			0.76721	-0.0305	0.0806	0.1461			0.76524	0.0258	-0.0048	-0.0016
0.77116	-0.0022	0.0024	-0.0276			0.76919	0.0104	0.0095	0			0.76919	-0.0297	0.076	0.15			0.76721	0.0265	-0.0045	-0.0012
0.77313	-0.003	0.0022	-0.028			0.77116	0.0086	0.0063	-0.0004			0.77116	-0.0283	0.0719	0.1525			0.76919	0.0262	-0.0032	-0.0011
0.7751	-0.0034	0.002	-0.0266			0.77313	0.0065	0.0029	-0.0007			0.77313	-0.0265	0.0683	0.1548			0.77116	0.0258	-0.0016	-0.0004
0.77707	-0.0038	0.0012	-0.0252			0.7751	0.0045	0.0009	-0.0003			0.7751	-0.0248	0.0647	0.1565			0.77313	0.0265	-0.0005	0
0.77905	-0.0038	-0.0008	-0.0248			0.77707	0.003	0.0019	0.001			0.77707	-0.0233	0.0614	0.1569			0.7751	0.0284	0.0007	-0.0014
0.78102	-0.0036	-0.0024	-0.0262			0.77905	0.0018	0.0057	0.0028			0.77905	-0.0214	0.0588	0.1556			0.77707	0.0304	0.0031	-0.0065
0.78299	-0.0038	-0.002	-0.0282			0.78102	0.0006	0.0112	0.0042			0.78102	-0.0191	0.0577	0.1531			0.77905	0.0314	0.0066	-0.0147
0.78496	-0.0048	0.0002	-0.0296			0.78299	-0.0009	0.016	0.0047			0.78299	-0.0167	0.0577	0.1502			0.78102	0.0317	0.0096	-0.0226
0.78694	-0.0068	0.002	-0.03			0.78496	-0.0026	0.0182	0.0044			0.78496	-0.0151	0.0577	0.1467			0.78299	0.0321	0.0104	-0.0275
0.78891	-0.0084	0.0016	-0.0292			0.78694	-0.0043	0.0169	0.0036			0.78694	-0.0144	0.0562	0.1417			0.78496	0.0328	0.0093	-0.0305
0.79088	-0.0086	-0.0006	-0.0278			0.78891	-0.0059	0.0129	0.0027			0.78891	-0.0141	0.0535	0.135			0.78694	0.0335	0.0083	-0.0351
0.79285	-0.0078	-0.0024	-0.027			0.79088	-0.0076	0.0081	0.0019			0.79088	-0.0136	0.051	0.127			0.78891	0.0343	0.0088	-0.0422
0.79482	-0.0068	-0.0018	-0.027			0.79285	-0.0093	0.0043	0.0013			0.79285	-0.0133	0.05	0.1186			0.79088	0.0347	0.0099	-0.0471
0.7968	-0.0074	0.0008	-0.028			0.79482	-0.0107	0.0032	0.0007			0.79482	-0.014	0.0502	0.1094			0.79285	0.0338	0.0095	-0.0424
0.79877	-0.0094	0.0034	-0.0286			0.7968	-0.0118	0.0051	0.0001			0.7968	-0.0157	0.0503	0.0994			0.79482	0.0314	0.0067	-0.024
0.80074	-0.0112	0.0046	-0.0276			0.79877	-0.0129	0.0092	-0.0005			0.79877	-0.0175	0.0489	0.0889			0.7968	0.0267	0.0032	0.0063
0.80271	-0.0112	0.0042	-0.0254			0.80074	-0.0142	0.0143	-0.001			0.80074	-0.0186	0.0464	0.0789			0.79877	0.0212	0.0012	0.0443
0.80469	-0.0096	0.0032	-0.0228			0.80271	-0.0159	0.0186	-0.0014			0.80271	-0.0188	0.0444	0.0699			0.80074	0.0168	0.0015	0.0889
0.80666	-0.0078	0.0022	-0.021			0.80469	-0.0176	0.0209	-0.0017			0.80469	-0.0189	0.0439	0.0611			0.80271	0.0144	0.003	0.1432
0.80863	-0.0072	0.0016	-0.0198			0.80666	-0.019	0.0208	-0.0018			0.80666	-0.0196	0.0447	0.0522			0.80469	0.0141	0.0043	0.2099
0.8106	-0.008	0.0012	-0.0192			0.80863	-0.02	0.0194	-0.0016			0.80863	-0.0207	0.0458	0.0445			0.80666	0.0147	0.0054	0.2827
0.81258	-0.009	0.0014	-0.0182			0.8106	-0.0211	0.0176	-0.0014			0.8106	-0.0217	0.0464	0.0394			0.80863	0.0145	0.0069	0.3437
0.81455	-0.0094	0.0018	-0.0168			0.81258	-0.0224	0.0164	-0.0011			0.81258	-0.0225	0.0466	0.0371			0.8106	0.0148	0.0091	0.3693
0.81652	-0.0092	0.0022	-0.0152			0.81455	-0.0237	0.0159	-0.0009			0.81455	-0.0232	0.047	0.0357			0.81258	0.0201	0.0111	0.3454
0.81849	-0.009	0.002	-0.0134			0.81652	-0.0251	0.0158	-0.0011			0.81652	-0.0241	0.0478	0.0334			0.81455	0.0356	0.0124	0.2783
0.82046	-0.0088	0.001	-0.0122			0.81849	-0.0268	0.0162	-0.0015			0.81849	-0.0256	0.049	0.0308			0.81652	0.061	0.0133	0.191
0.82244	-0.0088	0.0002	-0.0118			0.82046	-0.029	0.017	-0.002			0.82046	-0.0282	0.0506	0.0297			0.81849	0.0887	0.0147	0.1061
0.82441	-0.0086	0.0002	-0.0122			0.82244	-0.0316	0.0176	-0.002			0.82244	-0.0318	0.0526	0.031			0.82046	0.1115	0.0167	0.0302
0.82638	-0.0088	0.0008	-0.0134			0.82441	-0.0336	0.0171	-0.0013			0.82441	-0.0357	0.0549	0.0333			0.82244	0.1324	0.0185	-0.0441
0.82835	-0.0092	0.0014	-0.0146			0.82638	-0.0346	0.0151	-0.0002			0.82638	-0.0391	0.0571	0.0347			0.82441	0.1619	0.019	-0.1202
0.83033	-0.0094	0.0016	-0.0158			0.82835	-0.0353	0.0124	0.0008			0.82835	-0.0418	0.0591	0.0349			0.82638	0.2016	0.0182	-0.1854
0.8323	-0.0084	0.0014	-0.016			0.83033	-0.0368	0.01	0.0013			0.83033	-0.0443	0.0609	0.0348			0.82835	0.2318	0.017	-0.2178
0.83427	-0.0066	0.0008	-0.0154			0.8323	-0.0391	0.0084	0.0017			0.8323	-0.0474	0.063	0.035			0.83033	0.2232	0.0165	-0.2066
0.83624	-0.0052	-0.0002	-0.014			0.83427	-0.0413	0.0073	0.0025			0.83427	-0.0505	0.0652	0.0353			0.8323	0.1647	0.0176	-0.1616
0.83821	-0.0054	-0.0016	-0.0128			0.83624	-0.0424	0.0062	0.004			0.83624	-0.0526	0.0671	0.0351			0.83427	0.0777	0.0195	-0.1057
0.84019	-0.0064	-0.003	-0.0122			0.83821	-0.0424	0.0051	0.0059			0.83821	-0.0532	0.0685	0.0346			0.83624	-0.0016	0.0211	-0.0563
0.84216	-0.007	-0.0032	-0.0122			0.84019	-0.0421	0.0044	0.0074			0.84019	-0.053	0.0701	0.0342			0.83821	-0.0556	0.0217	-0.0185
0.84413	-0.007	-0.0022	-0.0122			0.84216	-0.0425	0.0038	0.0085			0.84216	-0.0532	0.0724	0.034			0.84019	-0.0961	0.0214	0.0084
0.8461	-0.0072	-0.0006	-0.0114			0.84413	-0.0434	0.003	0.0095			0.84413	-0.054	0.0752	0.0336			0.84216	-0.1427	0.0209	0.0235
0.84808	-0.0082	0	-0.01			0.8461	-0.0442	0.0017	0.0105			0.8461	-0.0546	0.0773	0.0329			0.84413	-0.1942	0.0209	0.0253
0.85005	-0.0094	-0.0008	-0.0084			0.84808	-0.0443	0	0.0119			0.84808	-0.0539	0.0784	0.0319			0.8461	-0.2269	0.0217	0.0163
0.85202	-0.0098	-0.0026	-0.0078			0.85005	-0.0438	-0.0015	0.0133			0.85005	-0.0523	0.0791	0.0306			0.84808	-0.2192	0.0226	0.0027
0.85399	-0.009	-0.0042	-0.008			0.85202	-0.0432	-0.0024	0.0148			0.85202	-0.0514	0.0803	0.0288			0.85005	-0.1732	0.0232	-0.0105
0.85597	-0.008	-0.0042	-0.008			0.85399	-0.0424	-0.0032	0.0163			0.85399	-0.052	0.082	0.0265			0.85202	-0.1104	0.0238	-0.0222
0.85794	-0.0078	-0.0028	-0.0074			0.85597	-0.041	-0.0044	0.0179			0.85597	-0.0537	0.0835	0.0243			0.85399	-0.052	0.0246	-0.0333
0.85991	-0.008	-0.0006	-0.006			0.85794	-0.0391	-0.0061	0.0195			0.85794	-0.0547	0.084	0.0225			0.85597	-0.0058	0.0249	-0.0413
0.86188	-0.0076	0.0002	-0.0048			0.85991	-0.0369	-0.0077	0.0212			0.85991	-0.0539	0.0837	0.0207			0.85794	0.0302	0.0235	-0.0411
0.86385	-0.006	-0.0014	-0.0038			0.86188	-0.035	-0.0089	0.0229			0.86188	-0.0519	0.0834	0.0181			0.85991	0.0569	0.0196	-0.0318
0.86583	-0.0042	-0.004	-0.0024			0.86385	-0.0333	-0.01	0.0244			0.86385	-0.0503	0.0836	0.0148			0.86188	0.0725	0.0144	-0.018
0.8678	-0.003	-0.0052	-0.0004			0.86583	-0.0313	-0.0116	0.026			0.86583	-0.0502	0.0842	0.0118			0.86385	0.0772	0.0114	-0.0072
0.86977	-0.0028	-0.0036	0.0016			0.8678	-0.0285	-0.0138	0.0278			0.8678	-0.0507	0.0846	0.01			0.86583	0.0756	0.0118	-0.0039
0.87174	-0.003	-0.0004	0.0022			0.86977	-0.0254	-0.0161	0.03			0.86977	-0.0506	0.0854	0.0091			0.8678	0.0723	0.0135	-0.0079
0.87372	-0.0034	0.0018	0.0016			0.87174	-0.0225	-0.0183	0.0326			0.87174	-0.0491	0.0868	0.0082			0.86977	0.0694	0.0129	-0.0163
0.87569	-0.0036	0.0014	0.0008			0.87372	-0.0204	-0.0204	0.035			0.87372	-0.0468	0.0887	0.0068			0.87174	0.0662	0.0093	-0.0251
0.87766	-0.0038	-0.0002	0.001			0.87569	-0.0188	-0.0229	0.0371			0.87569	-0.0447	0.0906	0.0054			0.87372	0.0629	0.0069	-0.0308
0.87963	-0.0038	-0.0012	0.0018			0.87766	-0.017	-0.0258	0.0393			0.87766	-0.0435	0.0924	0.0044			0.87569	0.0621	0.0122	-0.0303
0.8816	-0.0034	-0.0004	0.0016			0.87963	-0.0149	-0.0287	0.0419			0.87963	-0.0428	0.0946	0.0041			0.87766	0.0663	0.0288	-0.0229
0.88358	-0.0024	0.0008	0.0002			0.8816	-0.013	-0.0309	0.0451			0.8816	-0.0424	0.0973	0.0035			0.87963	0.0752	0.055	-0.0108
0.88555	-0.002	0.0012	-0.002			0.88358	-0.0116	-0.0324	0.0488			0.88358	-0.0418	0.1001	0.0024			0.8816	0.0853	0.0853	0.0011
0.88752	-0.0024	0.0006	-0.0036			0.88555	-0.0103	-0.0339	0.0525			0.88555	-0.0412	0.1021	0.0011			0.88358	0.0915	0.1164	0.0088
0.88949	-0.0034	0	-0.0046			0.88752	-0.0088	-0.0358	0.0558			0.88752	-0.0402	0.1035	0.0004			0.88555	0.0905	0.1504	0.0105
0.89147	-0.004	0	-0.0052			0.88949	-0.0073	-0.0381	0.0584			0.88949	-0.0388	0.105	0.0004			0.88752	0.0826	0.1906	0.0077
0.89344	-0.0036	0.0004	-0.006			0.89147	-0.0061	-0.0399	0.0606			0.89147	-0.037	0.107	0.0003			0.88949	0.0717	0.2334	0.003
0.89541	-0.0026	-0.0002	-0.0064			0.89344	-0.0054	-0.0409	0.0626			0.89344	-0.0351	0.1089	-0.0008			0.89147	0.0628	0.2634	-0.0013
0.89738	-0.002	-0.0022	-0.0068			0.89541	-0.0044	-0.0414	0.0644			0.89541	-0.0333	0.1099	-0.0028			0.89344	0.0596	0.2598	-0.0032
0.89936	-0.002	-0.0048	-0.0072			0.89738	-0.0026	-0.0421	0.0662			0.89738	-0.0316	0.1103	-0.0049			0.89541	0.063	0.2123	-0.002
0.90133	-0.0022	-0.0062	-0.008			0.89936	0	-0.0433	0.0681			0.89936	-0.0293	0.1114	-0.0064			0.89738	0.0715	0.1315	0.0023
0.9033	-0.0022	-0.0058	-0.0094			0.90133	0.0028	-0.0447	0.0701			0.90133	-0.0264	0.1138	-0.0074			0.89936	0.082	0.0427	0.0081
0.90527	-0.0018	-0.0042	-0.0102			0.9033	0.0052	-0.0456	0.072			0.9033	-0.0234	0.1165	-0.0087			0.90133	0.0913	-0.0332	0.013
0.90724	-0.002	-0.0034	-0.01			0.90527	0.0074	-0.0459	0.0735			0.90527	-0.0199	0.118	-0.0108			0.9033	0.0963	-0.0941	0.0156
0.90922	-0.0028	-0.004	-0.0088			0.90724	0.0099	-0.0458	0.0745			0.90724	-0.0158	0.1178	-0.0139			0.90527	0.0958	-0.1494	0.0155
0.91119	-0.0032	-0.0048	-0.0072			0.90922	0.0128	-0.0459	0.0754			0.90922	-0.0118	0.117	-0.0179			0.90724	0.0909	-0.202	0.0139
0.91316	-0.0026	-0.0044	-0.006			0.91119	0.0158	-0.0461	0.0768			0.91119	-0.0087	0.117	-0.0228			0.90922	0.0847	-0.2381	0.0124
0.91513	-0.0018	-0.0024	-0.0054			0.91316	0.0185	-0.0462	0.0789			0.91316	-0.0068	0.1176	-0.0279			0.91119	0.0803	-0.239	0.012
0.91711	-0.0014	-0.0002	-0.0052			0.91513	0.021	-0.046	0.0812			0.91513	-0.0049	0.118	-0.0328			0.91316	0.0786	-0.2003	0.013
0.91908	-0.0018	0.0012	-0.005			0.91711	0.0233	-0.0455	0.083			0.91711	-0.0019	0.1173	-0.0373			0.91513	0.079	-0.1372	0.0146
0.92105	-0.0022	0.0016	-0.004			0.91908	0.0257	-0.0447	0.0843			0.91908	0.0017	0.1157	-0.0421			0.91711	0.0804	-0.0724	0.0163
0.92302	-0.002	0.0012	-0.0028			0.92105	0.028	-0.0438	0.0854			0.92105	0.0044	0.1133	-0.0483			0.91908	0.0824	-0.0192	0.0177
0.92499	-0.0012	0.0008	-0.0018			0.92302	0.0302	-0.043	0.0867			0.92302	0.0063	0.1106	-0.0558			0.92105	0.0847	0.0215	0.019
0.92697	-0.0004	0	-0.0018			0.92499	0.0323	-0.0425	0.0883			0.92499	0.0092	0.1077	-0.0631			0.92302	0.0863	0.0521	0.0202
0.92894	0	-0.0008	-0.0026			0.92697	0.0342	-0.0423	0.0902			0.92697	0.0139	0.105	-0.0694			0.92499	0.0858	0.0711	0.0211
0.93091	0	-0.001	-0.0038			0.92894	0.0361	-0.042	0.092			0.92894	0.0181	0.103	-0.0749			0.92697	0.083	0.0767	0.0214
0.93288	-0.0004	0.0004	-0.005			0.93091	0.0378	-0.0413	0.0936			0.93091	0.0198	0.1012	-0.0812			0.92894	0.0793	0.0713	0.0213
0.93486	-0.001	0.0032	-0.0056			0.93288	0.0394	-0.0403	0.095			0.93288	0.0221	0.0991	-0.0893			0.93091	0.0765	0.0617	0.0211
0.93683	-0.0016	0.0058	-0.0056			0.93486	0.0408	-0.0395	0.0962			0.93486	0.0316	0.0967	-0.0985			0.93288	0.0755	0.0534	0.0214
0.9388	-0.002	0.0072	-0.0054			0.93683	0.0421	-0.0396	0.0967			0.93683	0.0512	0.0948	-0.1074			0.93486	0.0753	0.0471	0.0224
0.94077	-0.0018	0.0078	-0.0056			0.9388	0.043	-0.0402	0.0965			0.9388	0.0748	0.0942	-0.1157			0.93683	0.0748	0.0412	0.024
0.94275	-0.001	0.009	-0.0068			0.94077	0.0433	-0.0404	0.0961			0.94077	0.0924	0.0944	-0.1247			0.9388	0.0738	0.0376	0.0261
0.94472	-0.0006	0.0114	-0.0086			0.94275	0.0433	-0.0396	0.0961			0.94275	0.1011	0.0946	-0.1353			0.94077	0.0727	0.04	0.0289
0.94669	-0.001	0.014	-0.01			0.94472	0.0438	-0.0382	0.0969			0.94472	0.107	0.0942	-0.1465			0.94275	0.0716	0.0489	0.0321
0.94866	-0.002	0.0154	-0.0098			0.94669	0.0449	-0.0373	0.0981			0.94669	0.1182	0.0933	-0.1565			0.94472	0.0699	0.0602	0.0354
0.95063	-0.0026	0.0154	-0.0086			0.94866	0.0466	-0.0372	0.0987			0.94866	0.1344	0.0925	-0.165			0.94669	0.0674	0.0674	0.0381
0.95261	-0.0026	0.015	-0.008			0.95063	0.048	-0.0375	0.0985			0.95063	0.1475	0.0916	-0.1737			0.94866	0.0645	0.067	0.0404
0.95458	-0.0024	0.0152	-0.0086			0.95261	0.0486	-0.038	0.0984			0.95261	0.1504	0.0901	-0.1838			0.95063	0.0622	0.06	0.0425
0.95655	-0.0024	0.0154	-0.0098			0.95458	0.049	-0.0387	0.0988			0.95458	0.1448	0.0881	-0.1946			0.95261	0.0607	0.0505	0.0447
0.95852	-0.0026	0.0148	-0.0104			0.95655	0.0499	-0.0396	0.1			0.95655	0.1381	0.0861	-0.2041			0.95458	0.0594	0.0425	0.0468
0.9605	-0.0028	0.0138	-0.0098			0.95852	0.0516	-0.0409	0.1011			0.95852	0.1363	0.0846	-0.2119			0.95655	0.0577	0.0388	0.0483
0.96247	-0.0028	0.0142	-0.0086			0.9605	0.0531	-0.0425	0.1018			0.9605	0.1394	0.0838	-0.2191			0.95852	0.0559	0.0406	0.0491
0.96444	-0.003	0.0166	-0.0084			0.96247	0.0531	-0.0445	0.102			0.96247	0.1439	0.0836	-0.2272			0.9605	0.0548	0.0475	0.0493
0.96641	-0.0038	0.0196	-0.0092			0.96444	0.0511	-0.0469	0.1018			0.96444	0.1475	0.0841	-0.2353			0.96247	0.0543	0.0574	0.0494
0.96838	-0.005	0.0208	-0.0106			0.96641	0.0478	-0.0496	0.1013			0.96641	0.1507	0.0853	-0.2418			0.96444	0.0534	0.0663	0.0499
0.97036	-0.0056	0.0194	-0.0112			0.96838	0.0444	-0.052	0.1003			0.96838	0.1546	0.0869	-0.2463			0.96641	0.0513	0.0708	0.0509
0.97233	-0.0052	0.0178	-0.0108			0.97036	0.0411	-0.0538	0.0991			0.97036	0.1593	0.0883	-0.2503			0.96838	0.0484	0.0701	0.0522
0.9743	-0.0038	0.0176	-0.0104			0.97233	0.0378	-0.0549	0.0983			0.97233	0.164	0.0899	-0.2548			0.97036	0.0461	0.0656	0.0538
0.97627	-0.003	0.0188	-0.0102			0.9743	0.034	-0.056	0.0981			0.9743	0.1673	0.0927	-0.2584			0.97233	0.0452	0.0599	0.0556
0.97825	-0.0032	0.0194	-0.0098			0.97627	0.0301	-0.0571	0.098			0.97627	0.169	0.0962	-0.2591			0.9743	0.0451	0.0553	0.0578
0.98022	-0.004	0.0182	-0.0088			0.97825	0.0275	-0.0582	0.0973			0.97825	0.1693	0.0979	-0.2569			0.97627	0.0441	0.0529	0.0604
0.98219	-0.004	0.0156	-0.0076			0.98022	0.0282	-0.0589	0.0958			0.98022	0.1686	0.0943	-0.2535			0.97825	0.0417	0.0531	0.0636
0.98416	-0.0032	0.0126	-0.0062			0.98219	0.0345	-0.0592	0.0942			0.98219	0.1669	0.0837	-0.2506			0.98022	0.0391	0.0555	0.0669
0.98613	-0.002	0.01	-0.0046			0.98416	0.0473	-0.0593	0.0932			0.98416	0.1636	0.0695	-0.2476			0.98219	0.038	0.0587	0.0695
0.98811	-0.0012	0.007	-0.0028			0.98613	0.0658	-0.0591	0.0931			0.98613	0.1585	0.0559	-0.2432			0.98416	0.039	0.0611	0.0712
0.99008	-0.0012	0.004	-0.001			0.98811	0.0894	-0.0586	0.0935			0.98811	0.1532	0.0445	-0.2371			0.98613	0.0406	0.0614	0.0722
0.99205	-0.0014	0.0018	0			0.99008	0.1194	-0.0577	0.0938			0.99008	0.1493	0.0334	-0.2305			0.98811	0.041	0.0594	0.0731
0.99402	-0.0016	0.001	0			0.99205	0.1585	-0.0566	0.0935			0.99205	0.1474	0.021	-0.224			0.99008	0.0396	0.056	0.0741
0.996	-0.0014	0.0008	-0.0004			0.99402	0.2059	-0.0556	0.0928			0.99402	0.1459	0.0102	-0.2173			0.99205	0.0381	0.0522	0.0748
0.99797	-0.0014	0	-0.0002			0.996	0.2525	-0.0547	0.0919			0.996	0.1425	0.0089	-0.2099			0.99402	0.0381	0.0492	0.0744
0.99994	-0.0014	-0.002	0.0014			0.99797	0.2835	-0.0539	0.0912			0.99797	0.1362	0.0252	-0.2024			0.996	0.0398	0.0478	0.0729
1.00191	-0.0012	-0.0036	0.0034			0.99994	0.2883	-0.0528	0.0904			0.99994	0.1277	0.0622	-0.1955			0.99797	0.0417	0.0482	0.0707
1.00389	-0.001	-0.0046	0.0048			1.00191	0.2693	-0.0512	0.0895			1.00191	0.1187	0.1165	-0.1884			0.99994	0.0428	0.0499	0.0686
1.00586	-0.0012	-0.0046	0.0054			1.00389	0.2389	-0.0494	0.0887			1.00389	0.1102	0.1848	-0.1793			1.00191	0.0439	0.052	0.067
1.00783	-0.0022	-0.004	0.0054			1.00586	0.208	-0.0479	0.0884			1.00586	0.1023	0.2691	-0.1669			1.00389	0.0462	0.0535	0.0656
1.0098	-0.0036	-0.0038	0.0058			1.00783	0.1768	-0.0471	0.0885			1.00783	0.0947	0.3749	-0.152			1.00586	0.0502	0.0542	0.0641
1.01177	-0.0042	-0.004	0.0064			1.0098	0.1385	-0.0466	0.0886			1.0098	0.0875	0.4989	-0.1368			1.00783	0.0545	0.0541	0.0618
1.01375	-0.0042	-0.0048	0.0074			1.01177	0.091	-0.0459	0.0883			1.01177	0.0811	0.6178	-0.122			1.0098	0.0579	0.0538	0.0585
1.01572	-0.0036	-0.0064	0.0088			1.01375	0.0439	-0.0446	0.0876			1.01375	0.0756	0.6942	-0.1066			1.01177	0.0602	0.0536	0.0544
1.01769	-0.004	-0.0088	0.0096			1.01572	0.0111	-0.0429	0.0873			1.01572	0.0705	0.7009	-0.0892			1.01375	0.0626	0.0535	0.0502
1.01966	-0.0052	-0.0112	0.0096			1.01769	0.0001	-0.0412	0.0877			1.01769	0.0654	0.6427	-0.0702			1.01572	0.0656	0.0533	0.0465
1.02164	-0.0066	-0.0116	0.0086			1.01966	0.0062	-0.04	0.0888			1.01966	0.0602	0.5529	-0.0513			1.01769	0.0684	0.0527	0.0429
1.02361	-0.0074	-0.0102	0.0078			1.02164	0.0189	-0.0394	0.0894			1.02164	0.0552	0.4635	-0.0343			1.01966	0.0698	0.0516	0.0383
1.02558	-0.0078	-0.0082	0.0084			1.02361	0.0303	-0.039	0.089			1.02361	0.0504	0.3802	-0.0194			1.02164	0.0695	0.0503	0.032
1.02755	-0.0084	-0.0078	0.0106			1.02558	0.0378	-0.0386	0.0876			1.02558	0.0458	0.2874	-0.0061			1.02361	0.0685	0.0492	0.0243
1.02952	-0.0092	-0.0094	0.0128			1.02755	0.0414	-0.038	0.0861			1.02755	0.0414	0.1767	0.0059			1.02558	0.0679	0.0489	0.0167
1.0315	-0.0098	-0.012	0.0134			1.02952	0.0404	-0.037	0.0852			1.02952	0.0378	0.0673	0.0156			1.02755	0.0682	0.0491	0.0101
1.03347	-0.0094	-0.0132	0.0124			1.0315	0.0342	-0.0355	0.0853			1.0315	0.0348	-0.0067	0.0228			1.02952	0.0688	0.0491	0.0043
1.03544	-0.0086	-0.0126	0.0118			1.03347	0.0238	-0.0339	0.0859			1.03347	0.0316	-0.0251	0.0287			1.0315	0.0694	0.0484	-0.0011
1.03741	-0.008	-0.0106	0.0124			1.03544	0.0111	-0.0326	0.0861			1.03544	0.0278	0.0034	0.0352			1.03347	0.07	0.047	-0.0063
1.03939	-0.0088	-0.0088	0.0138			1.03741	-0.0026	-0.0316	0.0852			1.03741	0.0238	0.0514	0.0424			1.03544	0.0701	0.0453	-0.011
1.04136	-0.01	-0.0084	0.0146			1.03939	-0.0172	-0.0306	0.0835			1.03939	0.0205	0.0951	0.0488			1.03741	0.0695	0.044	-0.0144
1.04333	-0.011	-0.0094	0.0144			1.04136	-0.0321	-0.0294	0.0821			1.04136	0.0182	0.1237	0.053			1.03939	0.0683	0.0432	-0.0167
1.0453	-0.0108	-0.011	0.0136			1.04333	-0.0448	-0.0282	0.0819			1.04333	0.0158	0.1363	0.0555			1.04136	0.0668	0.0427	-0.0184
1.04728	-0.01	-0.0112	0.0138			1.0453	-0.0524	-0.0277	0.0826			1.0453	0.0121	0.1347	0.0587			1.04333	0.065	0.0422	-0.02
1.04925	-0.0094	-0.0094	0.0146			1.04728	-0.0543	-0.0278	0.0833			1.04728	0.0073	0.1219	0.064			1.0453	0.0628	0.0411	-0.0216
1.05122	-0.0098	-0.0062	0.0148			1.04925	-0.0528	-0.028	0.0831			1.04925	0.0025	0.1036	0.0704			1.04728	0.0595	0.0393	-0.0225
1.05319	-0.011	-0.0028	0.0144			1.05122	-0.0514	-0.0279	0.0825			1.05122	-0.0009	0.0835	0.0756			1.04925	0.055	0.0371	-0.0224
1.05516	-0.012	-0.0008	0.014			1.05319	-0.0529	-0.0276	0.0822			1.05319	-0.0029	0.0616	0.0791			1.05122	0.0494	0.0351	-0.0216
1.05714	-0.012	-0.0004	0.0142			1.05516	-0.0579	-0.0275	0.0826			1.05516	-0.0041	0.0369	0.0821			1.05319	0.0434	0.0339	-0.0209
1.05911	-0.011	-0.0004	0.015			1.05714	-0.0655	-0.0277	0.0836			1.05714	-0.0056	0.0117	0.0851			1.05516	0.0373	0.0333	-0.021
1.06108	-0.0098	0.0004	0.0152			1.05911	-0.0738	-0.0273	0.0845			1.05911	-0.0075	-0.0063	0.0864			1.05714	0.0312	0.0331	-0.0216
1.06305	-0.0088	0.0028	0.0148			1.06108	-0.0807	-0.0258	0.085			1.06108	-0.009	-0.0095	0.0832			1.05911	0.0254	0.0327	-0.0216
1.06503	-0.0086	0.006	0.014			1.06305	-0.0845	-0.0236	0.0855			1.06305	-0.0094	0.0019	0.0742			1.06108	0.0202	0.032	-0.0205
1.067	-0.0086	0.0084	0.0138			1.06503	-0.0843	-0.0218	0.0863			1.06503	-0.0101	0.0207	0.0638			1.06305	0.0156	0.0311	-0.0189
1.06897	-0.0088	0.0092	0.014			1.067	-0.0811	-0.0211	0.0871			1.067	-0.0131	0.0377	0.0562			1.06503	0.0115	0.0307	-0.0179
1.07094	-0.0092	0.0088	0.0138			1.06897	-0.0772	-0.0209	0.0877			1.06897	-0.0185	0.0459	0.0512			1.067	0.0074	0.0309	-0.0179
1.07291	-0.0094	0.009	0.013			1.07094	-0.0748	-0.0203	0.0879			1.07094	-0.0253	0.0432	0.0455			1.06897	0.0033	0.032	-0.018
1.07489	-0.0092	0.0096	0.0122			1.07291	-0.0747	-0.019	0.0878			1.07291	-0.0326	0.0314	0.0369			1.07094	-0.0005	0.0333	-0.0171
1.07686	-0.009	0.0098	0.0122			1.07489	-0.0763	-0.0174	0.0875			1.07489	-0.0402	0.0162	0.0288			1.07291	-0.0035	0.0341	-0.0152
1.07883	-0.0088	0.0108	0.013			1.07686	-0.0782	-0.0163	0.0874			1.07686	-0.0492	0.0045	0.0291			1.07489	-0.005	0.0345	-0.0131
1.0808	-0.0092	0.0168	0.0136			1.07883	-0.0797	-0.0159	0.0877			1.07883	-0.0589	0.0016	0.045			1.07686	-0.0053	0.0347	-0.0115
1.08278	-0.0098	0.0312	0.0136			1.0808	-0.0801	-0.0155	0.0883			1.0808	-0.0671	0.0081	0.0788			1.07883	-0.0052	0.0354	-0.01
1.08475	-0.0102	0.0524	0.0128			1.08278	-0.0794	-0.0149	0.0891			1.08278	-0.0723	0.0202	0.1278			1.0808	-0.0056	0.0363	-0.0081
1.08672	-0.0098	0.0748	0.0124			1.08475	-0.0775	-0.0141	0.0895			1.08475	-0.073	0.0322	0.1889			1.08278	-0.0067	0.0371	-0.0055
1.08869	-0.0088	0.0956	0.0124			1.08672	-0.0748	-0.0133	0.0898			1.08672	-0.066	0.0397	0.263			1.08475	-0.0075	0.0372	-0.0029
1.09067	-0.007	0.12	0.0128			1.08869	-0.0719	-0.0125	0.0902			1.08869	-0.0469	0.0401	0.3538			1.08672	-0.0074	0.037	-0.0008
1.09264	-0.0046	0.1558	0.0136			1.09067	-0.0697	-0.0117	0.0909			1.09067	-0.0154	0.034	0.4575			1.08869	-0.0063	0.0368	0.0007
1.09461	-0.0018	0.2046	0.0144			1.09264	-0.0682	-0.0109	0.0921			1.09264	0.0209	0.0243	0.5513			1.09067	-0.0051	0.0367	0.002
1.09658	0.0008	0.2598	0.0146			1.09461	-0.0672	-0.0099	0.0934			1.09461	0.0548	0.0155	0.5988			1.09264	-0.0044	0.0365	0.0032
1.09855	0.0028	0.3116	0.0144			1.09658	-0.0664	-0.0088	0.0945			1.09658	0.0902	0.0114	0.5736			1.09461	-0.0042	0.036	0.0041
1.10053	0.0042	0.358	0.0138			1.09855	-0.0657	-0.0077	0.0954			1.09855	0.1407	0.0129	0.4841			1.09658	-0.0042	0.0351	0.0045
1.1025	0.005	0.4052	0.0132			1.10053	-0.0647	-0.0064	0.0962			1.10053	0.2099	0.0178	0.3708			1.09855	-0.0041	0.034	0.0043
1.10447	0.0056	0.457	0.0136			1.1025	-0.0631	-0.0049	0.097			1.1025	0.2754	0.023	0.2722			1.10053	-0.0042	0.0326	0.0037
1.10644	0.0066	0.5038	0.0142			1.10447	-0.0605	-0.0033	0.0978			1.10447	0.3008	0.027	0.194			1.1025	-0.0048	0.0312	0.0028
1.10842	0.0074	0.5222	0.0146			1.10644	-0.0573	-0.0018	0.0982			1.10644	0.2692	0.0295	0.1138			1.10447	-0.0053	0.0296	0.0021
1.11039	0.0078	0.4922	0.0144			1.10842	-0.0542	-0.0003	0.0982			1.10842	0.2012	0.0307	0.0187			1.10644	-0.0056	0.0278	0.0019
1.11236	0.007	0.4142	0.014			1.11039	-0.0515	0.0011	0.0981			1.11039	0.1362	0.0304	-0.0708			1.10842	-0.0056	0.0254	0.0021
1.11433	0.0056	0.3112	0.0134			1.11236	-0.0491	0.0022	0.0976			1.11236	0.0945	0.0289	-0.1156			1.11039	-0.0062	0.0222	0.0024
1.1163	0.0048	0.2118	0.013			1.11433	-0.0463	0.003	0.0966			1.11433	0.0626	0.0271	-0.0962			1.11236	-0.0076	0.0183	0.0028
1.11828	0.0048	0.129	0.0134			1.1163	-0.0434	0.0032	0.0945			1.1163	0.017	0.0263	-0.0306			1.11433	-0.0096	0.0142	0.0037
1.12025	0.0058	0.0566	0.015			1.11828	-0.0408	0.0033	0.0913			1.11828	-0.044	0.0267	0.0436			1.1163	-0.0114	0.0106	0.0054
1.12222	0.007	-0.0144	0.0174			1.12025	-0.0389	0.0038	0.0877			1.12025	-0.0959	0.0279	0.0988			1.11828	-0.0128	0.0073	0.008
1.12419	0.0078	-0.0792	0.0198			1.12222	-0.0371	0.0047	0.0843			1.12222	-0.1134	0.0289	0.129			1.12025	-0.0139	0.0041	0.0108
1.12617	0.0082	-0.119	0.021			1.12419	-0.0347	0.0057	0.0812			1.12419	-0.0932	0.0296	0.1395			1.12222	-0.0152	0.0006	0.0135
1.12814	0.0086	-0.119	0.0214			1.12617	-0.0317	0.0065	0.0773			1.12617	-0.0539	0.0297	0.1352			1.12419	-0.0171	-0.0031	0.0161
1.13011	0.0096	-0.083	0.0224			1.12814	-0.0289	0.007	0.0722			1.12814	-0.0155	0.0295	0.1191			1.12617	-0.0195	-0.0062	0.0188
1.13208	0.0106	-0.0312	0.0248			1.13011	-0.027	0.0077	0.0663			1.13011	0.0128	0.0289	0.0962			1.12814	-0.0219	-0.0087	0.0213
1.13406	0.011	0.0158	0.0282			1.13208	-0.0256	0.0089	0.0603			1.13208	0.0307	0.0281	0.0713			1.13011	-0.0239	-0.0104	0.0234
1.13603	0.0106	0.047	0.031			1.13406	-0.0238	0.0103	0.0546			1.13406	0.039	0.0271	0.0463			1.13208	-0.0251	-0.0116	0.025
1.138	0.01	0.062	0.032			1.13603	-0.0212	0.0114	0.0486			1.13603	0.0373	0.0263	0.0223			1.13406	-0.0257	-0.0123	0.0262
1.13997	0.0098	0.0634	0.032			1.138	-0.0185	0.0119	0.042			1.138	0.0281	0.026	0.0025			1.13603	-0.0255	-0.0124	0.0276
1.14194	0.0104	0.0542	0.0316			1.13997	-0.0162	0.0121	0.0349			1.13997	0.0161	0.0262	-0.0058			1.138	-0.0245	-0.0122	0.0291
1.14392	0.0102	0.0374	0.0308			1.14194	-0.0147	0.0122	0.0277			1.14194	0.0047	0.0268	0.0027			1.13997	-0.0229	-0.0122	0.0305
1.14589	0.0082	0.0158	0.0292			1.14392	-0.0137	0.0123	0.0203			1.14392	-0.0053	0.0272	0.0251			1.14194	-0.0215	-0.0122	0.0317
1.14786	0.0052	-0.0076	0.0276			1.14589	-0.013	0.0125	0.0123			1.14589	-0.0149	0.0274	0.0519			1.14392	-0.0206	-0.0118	0.0327
1.14983	0.0026	-0.0296	0.0274			1.14786	-0.0124	0.0127	0.0034			1.14786	-0.0237	0.0274	0.0728			1.14589	-0.0202	-0.0104	0.0337
1.15181	0.0016	-0.0474	0.0286			1.14983	-0.0119	0.013	-0.0058			1.14983	-0.0285	0.0277	0.0813			1.14786	-0.0197	-0.0082	0.0345
1.15378	0.0014	-0.0576	0.0294			1.15181	-0.0114	0.0132	-0.0147			1.15181	-0.0271	0.0282	0.0765			1.14983	-0.0186	-0.0062	0.0346
1.15575	0	-0.0588	0.028			1.15378	-0.011	0.0132	-0.0229			1.15378	-0.0197	0.0289	0.0629			1.15181	-0.017	-0.0049	0.0343
1.15772	-0.0028	-0.0528	0.0254			1.15575	-0.0108	0.013	-0.031			1.15575	-0.0096	0.0301	0.0487			1.15378	-0.0157	-0.0043	0.0341
1.15969	-0.0058	-0.0438	0.0238			1.15772	-0.0108	0.0127	-0.0397			1.15772	-0.0013	0.0324	0.0413			1.15575	-0.0153	-0.0036	0.0344
1.16167	-0.007	-0.0358	0.0248			1.15969	-0.011	0.0125	-0.0488			1.15969	0.0013	0.0355	0.0442			1.15772	-0.0157	-0.0027	0.0349
1.16364	-0.0064	-0.0324	0.0272			1.16167	-0.011	0.0122	-0.0576			1.16167	-0.0032	0.0386	0.0561			1.15969	-0.0162	-0.0015	0.0349
1.16561	-0.0058	-0.0356	0.0282			1.16364	-0.011	0.0118	-0.0655			1.16364	-0.013	0.0408	0.0725			1.16167	-0.0158	-0.0005	0.034
1.16758	-0.0062	-0.0456	0.027			1.16561	-0.0112	0.0114	-0.0723			1.16561	-0.0238	0.0421	0.0884			1.16364	-0.0144	0.0003	0.0332
1.16956	-0.007	-0.059	0.0248			1.16758	-0.0116	0.0112	-0.0786			1.16758	-0.0306	0.0433	0.0993			1.16561	-0.0121	0.0006	0.0332
1.17153	-0.0076	-0.0698	0.023			1.16956	-0.012	0.0111	-0.085			1.16956	-0.0307	0.0451	0.1025			1.16758	-0.0097	0.0008	0.0343
1.1735	-0.0074	-0.0736	0.022			1.17153	-0.0121	0.0107	-0.0913			1.17153	-0.0246	0.0472	0.0985			1.16956	-0.0076	0.001	0.0357
1.17547	-0.0076	-0.0696	0.0206			1.1735	-0.0121	0.0101	-0.0969			1.1735	-0.0152	0.0487	0.0906			1.17153	-0.0057	0.0013	0.0363
1.17745	-0.0086	-0.061	0.0184			1.17547	-0.0123	0.0094	-0.1019			1.17547	-0.0062	0.0492	0.0837			1.1735	-0.0038	0.0017	0.0357
1.17942	-0.0096	-0.0518	0.0156			1.17745	-0.0129	0.0091	-0.1067			1.17745	-0.0011	0.0489	0.0816			1.17547	-0.0019	0.0021	0.0343
1.18139	-0.0098	-0.0442	0.0132			1.17942	-0.0134	0.0095	-0.112			1.17942	-0.0014	0.0487	0.0849			1.17745	0	0.0023	0.0332
1.18336	-0.0092	-0.0404	0.0104			1.18139	-0.0133	0.0103	-0.1174			1.18139	-0.0062	0.0488	0.0913			1.17942	0.0024	0.0021	0.0327
1.18533	-0.0084	-0.0408	0.0068			1.18336	-0.0125	0.0113	-0.1221			1.18336	-0.0129	0.0489	0.0975			1.18139	0.0052	0.0019	0.0323
1.18731	-0.0084	-0.0454	0.002			1.18533	-0.0113	0.0122	-0.1256			1.18533	-0.0186	0.0485	0.1014			1.18336	0.0083	0.0016	0.0313
1.18928	-0.009	-0.0514	-0.0032			1.18731	-0.0103	0.0132	-0.1285			1.18731	-0.0214	0.0477	0.1022			1.18533	0.0111	0.0015	0.0296
1.19125	-0.0096	-0.0554	-0.0084			1.18928	-0.0095	0.0143	-0.1318			1.18928	-0.021	0.0472	0.1005			1.18731	0.0131	0.0013	0.0275
1.19322	-0.01	-0.055	-0.0124			1.19125	-0.0089	0.0155	-0.1353			1.19125	-0.0185	0.0474	0.0971			1.18928	0.0146	0.0014	0.0258
1.1952	-0.0104	-0.0516	-0.0156			1.19322	-0.0083	0.0168	-0.1384			1.19322	-0.0153	0.0477	0.0934			1.19125	0.0164	0.0017	0.0247
1.19717	-0.0108	-0.0482	-0.018			1.1952	-0.0077	0.0184	-0.1402			1.1952	-0.0127	0.0472	0.0904			1.19322	0.0191	0.0023	0.0236
1.19914	-0.0116	-0.0464	-0.0206			1.19717	-0.0068	0.0201	-0.1406			1.19717	-0.0117	0.0458	0.0888			1.1952	0.0223	0.0031	0.0219
1.20111	-0.012	-0.045	-0.0238			1.19914	-0.0055	0.0216	-0.1404			1.19914	-0.0126	0.0448	0.0888			1.19717	0.0252	0.0037	0.0196
1.20308	-0.0124	-0.0426	-0.0274			1.20111	-0.0039	0.0227	-0.14			1.20111	-0.015	0.0455	0.0895			1.19914	0.0272	0.004	0.0174
1.20506	-0.0128	-0.0398	-0.0304			1.20308	-0.0024	0.0232	-0.1395			1.20308	-0.0182	0.0476	0.0898			1.20111	0.0286	0.0041	0.0157
1.20703	-0.0134	-0.0392	-0.0316			1.20506	-0.0011	0.0237	-0.139			1.20506	-0.0213	0.0492	0.0892			1.20308	0.0301	0.0042	0.0144
1.209	-0.0142	-0.0418	-0.0316			1.20703	0.0002	0.0244	-0.1383			1.20703	-0.0233	0.049	0.0874			1.20506	0.0316	0.0045	0.013
1.21097	-0.0144	-0.045	-0.0318			1.209	0.0018	0.0256	-0.1372			1.209	-0.0242	0.0481	0.0845			1.20703	0.033	0.0051	0.0111
1.21295	-0.0138	-0.0452	-0.0334			1.21097	0.004	0.0268	-0.1358			1.21097	-0.0246	0.0485	0.0809			1.209	0.0345	0.0061	0.0092
1.21492	-0.0132	-0.0414	-0.0358			1.21295	0.0064	0.0277	-0.1345			1.21295	-0.0252	0.051	0.0769			1.21097	0.0359	0.0072	0.0079
1.21689	-0.0128	-0.0364	-0.0378			1.21492	0.0088	0.0278	-0.1338			1.21492	-0.0266	0.0542	0.0735			1.21295	0.0373	0.0082	0.0074
1.21886	-0.0128	-0.0332	-0.0392			1.21689	0.0107	0.0274	-0.1343			1.21689	-0.0281	0.0566	0.0711			1.21492	0.0383	0.0092	0.0076
1.22084	-0.013	-0.0326	-0.0406			1.21886	0.0122	0.0271	-0.136			1.21886	-0.0288	0.0578	0.0693			1.21689	0.0386	0.0101	0.0077
1.22281	-0.0132	-0.0338	-0.0422			1.22084	0.0133	0.027	-0.1379			1.22084	-0.0284	0.0589	0.0672			1.21886	0.0377	0.0115	0.0075
1.22478	-0.013	-0.0352	-0.044			1.22281	0.0145	0.027	-0.139			1.22281	-0.0276	0.0606	0.0642			1.22084	0.036	0.0133	0.0066
1.22675	-0.0124	-0.0362	-0.045			1.22478	0.0159	0.0266	-0.1397			1.22478	-0.0272	0.0626	0.0608			1.22281	0.0346	0.0156	0.0051
1.22872	-0.012	-0.0366	-0.0452			1.22675	0.0173	0.0257	-0.1406			1.22675	-0.027	0.0645	0.0578			1.22478	0.0343	0.0179	0.0034
1.2307	-0.0118	-0.0364	-0.0454			1.22872	0.0185	0.0248	-0.1415			1.22872	-0.0264	0.0662	0.0555			1.22675	0.0354	0.0199	0.0019
1.23267	-0.0122	-0.0354	-0.046			1.2307	0.0193	0.0242	-0.1414			1.2307	-0.025	0.0683	0.0536			1.22872	0.0369	0.0212	0.001
1.23464	-0.0126	-0.0344	-0.0474			1.23267	0.0198	0.0238	-0.1379			1.23267	-0.0235	0.0709	0.0514			1.2307	0.0377	0.022	0.0003
1.23661	-0.0126	-0.0344	-0.0486			1.23464	0.0202	0.0232	-0.1296			1.23464	-0.0227	0.0731	0.0487			1.23267	0.0379	0.0227	-0.0008
1.23859	-0.0126	-0.0352	-0.0484			1.23661	0.0207	0.0221	-0.1157			1.23661	-0.0223	0.0749	0.0456			1.23464	0.0387	0.0235	-0.0025
1.24056	-0.0132	-0.0356	-0.0468			1.23859	0.0211	0.0214	-0.0968			1.23859	-0.022	0.0771	0.0432			1.23661	0.0412	0.0247	-0.0043
1.24253	-0.0166	-0.035	-0.0452			1.24056	0.0213	0.0216	-0.0734			1.24056	-0.0217	0.0802	0.0419			1.23859	0.0456	0.0258	-0.0052
1.2445	-0.0222	-0.034	-0.0452			1.24253	0.0217	0.0227	-0.0447			1.24253	-0.0217	0.0838	0.0416			1.24056	0.0506	0.0266	-0.005
1.24647	-0.0286	-0.0338	-0.047			1.2445	0.0225	0.0236	-0.0087			1.2445	-0.022	0.0866	0.042			1.24253	0.0549	0.0269	-0.0038
1.24845	-0.0342	-0.0346	-0.0496			1.24647	0.0235	0.0234	0.0344			1.24647	-0.022	0.0879	0.0424			1.2445	0.0581	0.0271	-0.002
1.25042	-0.039	-0.0358	-0.0514			1.24845	0.0243	0.0226	0.0788			1.24845	-0.0208	0.0883	0.0428			1.24647	0.0603	0.0274	0.0004
1.25239	-0.0448	-0.0364	-0.0514			1.25042	0.0247	0.022	0.1128			1.25042	-0.0187	0.0889	0.0433			1.24845	0.0621	0.0278	0.003
1.25436	-0.0522	-0.0368	-0.0498			1.25239	0.0248	0.0224	0.1261			1.25239	-0.0164	0.0895	0.0442			1.25042	0.0637	0.0281	0.0052
1.25634	-0.0602	-0.0376	-0.0482			1.25436	0.025	0.0232	0.1168			1.25436	-0.0146	0.0894	0.0453			1.25239	0.0655	0.0282	0.0066
1.25831	-0.0652	-0.0394	-0.0474			1.25634	0.0257	0.0238	0.0933			1.25634	-0.013	0.088	0.0466			1.25436	0.0675	0.0283	0.0073
1.26028	-0.065	-0.0412	-0.0472			1.25831	0.027	0.0239	0.0662			1.25831	-0.0108	0.0862	0.0479			1.25634	0.0697	0.0286	0.0083
1.26225	-0.0592	-0.0414	-0.0468			1.26028	0.0283	0.0237	0.0395			1.26028	-0.0081	0.0857	0.049			1.25831	0.0715	0.0287	0.0104
1.26423	-0.0474	-0.0402	-0.0452			1.26225	0.0295	0.0236	0.0093			1.26225	-0.0054	0.0867	0.0498			1.26028	0.0728	0.028	0.0132
1.2662	-0.0286	-0.0386	-0.043			1.26423	0.0303	0.0238	-0.0283			1.26423	-0.0033	0.0883	0.0503			1.26225	0.0739	0.0266	0.0153
1.26817	-0.0016	-0.0382	-0.0412			1.2662	0.0308	0.0244	-0.0687			1.2662	-0.0018	0.0892	0.0504			1.26423	0.0749	0.0252	0.016
1.27014	0.033	-0.0398	-0.0402			1.26817	0.0313	0.0251	-0.1006			1.26817	-0.0007	0.0896	0.05			1.2662	0.0763	0.0245	0.0163
1.27211	0.0732	-0.0426	-0.04			1.27014	0.0319	0.026	-0.115			1.27014	0.0003	0.0906	0.049			1.26817	0.0778	0.0244	0.0174
1.27409	0.1192	-0.0448	-0.0414			1.27211	0.0327	0.0269	-0.112			1.27211	0.0008	0.0926	0.0475			1.27014	0.0793	0.0242	0.02
1.27606	0.1724	-0.045	-0.0452			1.27409	0.0337	0.0279	-0.0995			1.27409	0.0003	0.0948	0.0461			1.27211	0.0805	0.0233	0.0229
1.27803	0.229	-0.043	-0.0506			1.27606	0.0347	0.0291	-0.0859			1.27606	-0.0009	0.096	0.0454			1.27409	0.0809	0.0215	0.025
1.28	0.2768	-0.0414	-0.0568			1.27803	0.0351	0.0306	-0.0752			1.27803	-0.0023	0.0958	0.0455			1.27606	0.0802	0.0197	0.0264
1.28198	0.2978	-0.0418	-0.0622			1.28	0.0347	0.0321	-0.0676			1.28	-0.0031	0.095	0.0455			1.27803	0.0784	0.018	0.0278
1.28395	0.2834	-0.0446	-0.0656			1.28198	0.0337	0.0335	-0.0631			1.28198	-0.0035	0.0944	0.0443			1.28	0.0759	0.0168	0.0293
1.28592	0.2414	-0.0478	-0.0678			1.28395	0.0331	0.0352	-0.0622			1.28395	-0.0044	0.0938	0.0421			1.28198	0.0733	0.0157	0.0299
1.28789	0.1902	-0.049	-0.0694			1.28592	0.0332	0.0371	-0.0649			1.28592	-0.0066	0.0926	0.0399			1.28395	0.0709	0.0143	0.0282
1.28986	0.1426	-0.0478	-0.0704			1.28789	0.0334	0.0386	-0.0701			1.28789	-0.0097	0.0903	0.0389			1.28592	0.0683	0.0123	0.0247
1.29184	0.0954	-0.046	-0.0694			1.28986	0.0329	0.0381	-0.0766			1.28986	-0.013	0.0876	0.0388			1.28789	0.0651	0.0096	0.0208
1.29381	0.0396	-0.0454	-0.0628			1.29184	0.0316	0.0352	-0.0835			1.29184	-0.0156	0.0854	0.0388			1.28986	0.061	0.0067	0.0179
1.29578	-0.0238	-0.047	-0.0476			1.29381	0.0298	0.0303	-0.0905			1.29381	-0.018	0.0838	0.0379			1.29184	0.0566	0.0042	0.0154
1.29775	-0.081	-0.0494	-0.0216			1.29578	0.0282	0.0245	-0.0967			1.29578	-0.0208	0.0821	0.0365			1.29381	0.0529	0.0026	0.0122
1.29973	-0.1158	-0.0512	0.0132			1.29775	0.0269	0.0188	-0.1003			1.29775	-0.0245	0.0795	0.0354			1.29578	0.0504	0.0019	0.0075
1.3017	-0.1238	-0.0514	0.053			1.29973	0.0255	0.0126	-0.1002			1.29973	-0.0286	0.0763	0.0355			1.29775	0.0493	0.0014	0.0023
1.30367	-0.1146	-0.0504	0.0944			1.3017	0.0239	0.0057	-0.0968			1.3017	-0.0327	0.0733	0.0368			1.29973	0.049	0.001	-0.0021
1.30564	-0.1004	-0.0494	0.1382			1.30367	0.0225	-0.0014	-0.0923			1.30367	-0.0368	0.0709	0.0388			1.3017	0.0488	0.0008	-0.0046
1.30762	-0.0874	-0.049	0.1874			1.30564	0.0213	-0.0067	-0.0895			1.30564	-0.041	0.0688	0.0411			1.30367	0.0488	0.0011	-0.0058
1.30959	-0.0762	-0.0488	0.2416			1.30762	0.0203	-0.0079	-0.0903			1.30762	-0.045	0.0661	0.0433			1.30564	0.0489	0.0024	-0.0067
1.31156	-0.067	-0.0476	0.2892			1.30959	0.019	-0.0027	-0.0944			1.30959	-0.0481	0.0628	0.0456			1.30762	0.049	0.0046	-0.0081
1.31353	-0.062	-0.0456	0.3112			1.31156	0.0172	0.0101	-0.0998			1.31156	-0.0501	0.0593	0.0481			1.30959	0.0488	0.0077	-0.0099
1.3155	-0.0612	-0.044	0.2912			1.31353	0.0154	0.0312	-0.1041			1.31353	-0.0517	0.0562	0.0512			1.31156	0.0478	0.0113	-0.0115
1.31748	-0.0614	-0.0434	0.2302			1.3155	0.0138	0.061	-0.1057			1.3155	-0.0539	0.0534	0.0552			1.31353	0.0466	0.0152	-0.0129
1.31945	-0.06	-0.0436	0.1454			1.31748	0.0126	0.1006	-0.104			1.31748	-0.0568	0.0506	0.0597			1.3155	0.0457	0.0187	-0.0146
1.32142	-0.0568	-0.0428	0.0576			1.31945	0.0113	0.1516	-0.0998			1.31945	-0.0592	0.0479	0.064			1.31748	0.0452	0.0216	-0.0168
1.32339	-0.0546	-0.0396	-0.024			1.32142	0.0097	0.2134	-0.0944			1.32142	-0.0603	0.0462	0.0674			1.31945	0.0444	0.0239	-0.0189
1.32537	-0.0546	-0.035	-0.1022			1.32339	0.0078	0.2792	-0.0896			1.32339	-0.0606	0.0458	0.0702			1.32142	0.0429	0.0261	-0.0203
1.32734	-0.0542	-0.031	-0.1804			1.32537	0.0057	0.3356	-0.0869			1.32537	-0.0612	0.0465	0.0731			1.32339	0.0414	0.0281	-0.0212
1.32931	-0.0506	-0.029	-0.2508			1.32734	0.0037	0.3686	-0.0867			1.32734	-0.063	0.0476	0.0762			1.32537	0.0406	0.0302	-0.0224
1.33128	-0.043	-0.028	-0.2978			1.32931	0.002	0.3732	-0.0879			1.32931	-0.0652	0.0488	0.0785			1.32734	0.0409	0.0324	-0.0248
1.33325	-0.0348	-0.0264	-0.3106			1.33128	0.0005	0.3555	-0.089			1.33128	-0.067	0.0506	0.0791			1.32931	0.0417	0.0348	-0.0275
1.33523	-0.03	-0.022	-0.2918			1.33325	-0.0007	0.3265	-0.089			1.33325	-0.0681	0.0535	0.078			1.33128	0.0427	0.0374	-0.0291
1.3372	-0.0308	-0.0146	-0.2544			1.33523	-0.0018	0.2923	-0.0878			1.33523	-0.069	0.0579	0.0762			1.33325	0.0436	0.0398	-0.0288
1.33917	-0.0372	-0.0066	-0.2114			1.3372	-0.0032	0.2503	-0.0861			1.3372	-0.0697	0.0631	0.0749			1.33523	0.0442	0.0417	-0.0276
1.34114	-0.0462	-0.0006	-0.1706			1.33917	-0.0046	0.1979	-0.0844			1.33917	-0.07	0.0682	0.0737			1.3372	0.0441	0.043	-0.0272
1.34312	-0.0544	0.0022	-0.1364			1.34114	-0.0058	0.1399	-0.0826			1.34114	-0.0695	0.0724	0.0719			1.33917	0.0429	0.0443	-0.0284
1.34509	-0.0586	0.0034	-0.1112			1.34312	-0.0066	0.089	-0.0805			1.34312	-0.069	0.0757	0.0688			1.34114	0.0414	0.0462	-0.0302
1.34706	-0.0572	0.0056	-0.0954			1.34509	-0.0072	0.0573	-0.0786			1.34509	-0.069	0.0787	0.0648			1.34312	0.0405	0.0484	-0.0311
1.34903	-0.0518	0.0104	-0.087			1.34706	-0.0078	0.0472	-0.0772			1.34706	-0.0694	0.0819	0.0608			1.34509	0.0406	0.0497	-0.0303
1.351	-0.0444	0.017	-0.0816			1.34903	-0.0085	0.0521	-0.0766			1.34903	-0.0694	0.0852	0.0574			1.34706	0.0408	0.049	-0.0284
1.35298	-0.0376	0.0228	-0.0762			1.351	-0.0094	0.0627	-0.0763			1.351	-0.0686	0.0882	0.0545			1.34903	0.0403	0.0464	-0.0265
1.35495	-0.0332	0.0268	-0.0704			1.35298	-0.0101	0.0733	-0.0757			1.35298	-0.0675	0.0904	0.0513			1.351	0.0395	0.0432	-0.0255
1.35692	-0.0314	0.0288	-0.0654			1.35495	-0.0108	0.0817	-0.0745			1.35495	-0.0668	0.0921	0.0473			1.35298	0.0391	0.0402	-0.0248
1.35889	-0.0318	0.0308	-0.0602			1.35692	-0.0114	0.087	-0.0728			1.35692	-0.067	0.0933	0.0422			1.35495	0.0384	0.0378	-0.0237
1.36087	-0.0334	0.0342	-0.053			1.35889	-0.0122	0.0882	-0.071			1.35889	-0.0674	0.0939	0.0365			1.35692	0.0362	0.0352	-0.0229
1.36284	-0.0352	0.039	-0.0424			1.36087	-0.013	0.085	-0.0688			1.36087	-0.0677	0.0936	0.0312			1.35889	0.0315	0.0323	-0.0235
1.36481	-0.0358	0.044	-0.0294			1.36284	-0.0136	0.0782	-0.0663			1.36284	-0.0677	0.0921	0.0267			1.36087	0.0263	0.0293	-0.026
1.36678	-0.035	0.048	-0.0174			1.36481	-0.0139	0.069	-0.0639			1.36481	-0.0678	0.0898	0.0229			1.36284	0.0237	0.0269	-0.0299
1.36876	-0.0324	0.051	-0.0106			1.36678	-0.0141	0.0581	-0.062			1.36678	-0.0681	0.0871	0.0193			1.36481	0.024	0.0254	-0.0334
1.37073	-0.029	0.0542	-0.011			1.36876	-0.0145	0.0463	-0.061			1.36876	-0.0679	0.0839	0.0152			1.36678	0.025	0.0244	-0.0349
1.3727	-0.0256	0.0584	-0.018			1.37073	-0.0153	0.035	-0.0607			1.37073	-0.0667	0.0799	0.0105			1.36876	0.024	0.0238	-0.0348
1.37467	-0.0234	0.0626	-0.0274			1.3727	-0.0165	0.027	-0.0601			1.3727	-0.0649	0.0749	0.0052			1.37073	0.0225	0.0234	-0.0344
1.37664	-0.023	0.0646	-0.0346			1.37467	-0.0177	0.0244	-0.0591			1.37467	-0.0632	0.0695	-0.0005			1.3727	0.0255	0.0234	-0.0349
1.37862	-0.0236	0.0642	-0.0372			1.37664	-0.0184	0.0266	-0.0578			1.37664	-0.0622	0.0647	-0.0066			1.37467	0.038	0.0234	-0.0358
1.38059	-0.0244	0.0636	-0.0354			1.37862	-0.0186	0.0308	-0.0567			1.37862	-0.0613	0.061	-0.013			1.37664	0.0605	0.0234	-0.0336
1.38256	-0.0246	0.065	-0.0302			1.38059	-0.0185	0.0331	-0.0557			1.38059	-0.0598	0.0585	-0.0196			1.37862	0.0891	0.0231	-0.0238
1.38453	-0.0248	0.0682	-0.0238			1.38256	-0.0184	0.0311	-0.0545			1.38256	-0.0576	0.0564	-0.0267			1.38059	0.1193	0.0226	-0.0043
1.38651	-0.0252	0.0694	-0.0176			1.38453	-0.0187	0.0251	-0.0531			1.38453	-0.0553	0.0542	-0.0342			1.38256	0.151	0.0219	0.021
1.38848	-0.0258	0.067	-0.0138			1.38651	-0.0195	0.0174	-0.0517			1.38651	-0.0536	0.0521	-0.0418			1.38453	0.1872	0.0215	0.0444
1.39045	-0.0252	0.0624	-0.0136			1.38848	-0.0206	0.0108	-0.0504			1.38848	-0.0525	0.0507	-0.049			1.38651	0.2277	0.0217	0.0633
1.39242	-0.0234	0.059	-0.0174			1.39045	-0.0213	0.0071	-0.0491			1.39045	-0.0513	0.0502	-0.0557			1.38848	0.2628	0.0226	0.085
1.39439	-0.0214	0.0582	-0.023			1.39242	-0.0212	0.0066	-0.0472			1.39242	-0.05	0.0502	-0.0618			1.39045	0.2742	0.0239	0.1189
1.39637	-0.0208	0.058	-0.0274			1.39439	-0.0203	0.0088	-0.0447			1.39439	-0.0489	0.0502	-0.0671			1.39242	0.2463	0.0247	0.1598
1.39834	-0.0216	0.056	-0.029			1.39637	-0.0195	0.0124	-0.0424			1.39637	-0.0483	0.0503	-0.0714			1.39439	0.1794	0.0249	0.1825
1.40031	-0.0224	0.0514	-0.0284			1.39834	-0.0195	0.0163	-0.0405			1.39834	-0.0477	0.0503	-0.0752			1.39637	0.0918	0.0252	0.1602
1.40228	-0.022	0.0454	-0.0268			1.40031	-0.0202	0.0188	-0.039			1.40031	-0.0463	0.0504	-0.0792			1.39834	0.0068	0.0263	0.0913
1.40426	-0.0204	0.0392	-0.0252			1.40228	-0.0205	0.019	-0.0373			1.40228	-0.0443	0.0503	-0.084			1.40031	-0.0633	0.0284	0.0039
1.40623	-0.0192	0.0334	-0.0236			1.40426	-0.0198	0.0169	-0.0351			1.40426	-0.0425	0.0497	-0.0889			1.40228	-0.121	0.0305	-0.0683
1.4082	-0.019	0.0276	-0.022			1.40623	-0.0182	0.0137	-0.0329			1.40623	-0.0418	0.0491	-0.0931			1.40426	-0.172	0.032	-0.1161
1.41017	-0.0192	0.0228	-0.0214			1.4082	-0.0169	0.0109	-0.0313			1.4082	-0.0419	0.049	-0.0966			1.40623	-0.2117	0.0328	-0.1563
1.41215	-0.019	0.0192	-0.0232			1.41017	-0.0162	0.0097	-0.0301			1.41017	-0.0413	0.0501	-0.0997			1.4082	-0.2257	0.0336	-0.2042
1.41412	-0.0186	0.0164	-0.027			1.41215	-0.0158	0.0101	-0.0287			1.41215	-0.0392	0.0517	-0.1033			1.41017	-0.2034	0.0348	-0.2516
1.41609	-0.0186	0.013	-0.0304			1.41412	-0.0151	0.0115	-0.0266			1.41412	-0.0364	0.0534	-0.1072			1.41215	-0.1499	0.0359	-0.2729
1.41806	-0.0194	0.0084	-0.0308			1.41609	-0.014	0.013	-0.0243			1.41609	-0.0342	0.0543	-0.1107			1.41412	-0.0827	0.0361	-0.2525
1.42003	-0.0204	0.0036	-0.0284			1.41806	-0.013	0.0142	-0.0223			1.41806	-0.0332	0.0548	-0.1134			1.41609	-0.0194	0.0354	-0.1991
1.42201	-0.0208	0.0002	-0.0256			1.42003	-0.0122	0.0147	-0.0209			1.42003	-0.0327	0.0561	-0.1154			1.41806	0.0309	0.0343	-0.136
1.42398	-0.0206	-0.0016	-0.0246			1.42201	-0.011	0.0144	-0.0191			1.42201	-0.0315	0.0583	-0.1166			1.42003	0.0664	0.0325	-0.0805
1.42595	-0.0206	-0.0032	-0.026			1.42398	-0.0094	0.0131	-0.0161			1.42398	-0.0295	0.0608	-0.1169			1.42201	0.0866	0.0288	-0.0368
1.42792	-0.0208	-0.0058	-0.0278			1.42595	-0.0078	0.0113	-0.0121			1.42595	-0.0272	0.0629	-0.116			1.42398	0.0914	0.0222	-0.0033
1.4299	-0.021	-0.0094	-0.0288			1.42792	-0.0069	0.0098	-0.0085			1.42792	-0.0253	0.0646	-0.1138			1.42595	0.0837	0.0128	0.0191
1.43187	-0.0212	-0.0132	-0.0286			1.4299	-0.0066	0.0091	-0.0063			1.4299	-0.0238	0.0654	-0.1107			1.42792	0.0699	0.0031	0.0284
1.43384	-0.0212	-0.0168	-0.0278			1.43187	-0.0058	0.0092	-0.0051			1.43187	-0.0223	0.0643	-0.1065			1.4299	0.0556	-0.0036	0.027
1.43581	-0.0214	-0.021	-0.027			1.43384	-0.0041	0.0098	-0.0036			1.43384	-0.0209	0.0597	-0.1009			1.43187	0.0433	-0.0064	0.021
1.43778	-0.022	-0.0258	-0.027			1.43581	-0.0017	0.0106	-0.0009			1.43581	-0.0195	0.0499	-0.0939			1.43384	0.0329	-0.0077	0.0153
1.43976	-0.0224	-0.03	-0.0276			1.43778	0.0005	0.0111	0.0024			1.43778	-0.0183	0.0361	-0.086			1.43581	0.0252	-0.01	0.0111
1.44173	-0.023	-0.0316	-0.0284			1.43976	0.0019	0.0111	0.0049			1.43976	-0.0171	0.0219	-0.0781			1.43778	0.0235	-0.0131	0.0076
1.4437	-0.024	-0.0304	-0.0292			1.44173	0.003	0.0104	0.0061			1.44173	-0.0157	0.0095	-0.0701			1.43976	0.0292	-0.0126	0.0056
1.44567	-0.0254	-0.029	-0.0294			1.4437	0.0044	0.0094	0.0064			1.4437	-0.0142	-0.0016	-0.0616			1.44173	0.0398	-0.0037	0.0083
1.44765	-0.027	-0.0298	-0.0292			1.44567	0.0061	0.0083	0.0069			1.44567	-0.0127	-0.0142	-0.0525			1.4437	0.0502	0.0148	0.0172
1.44962	-0.0282	-0.0326	-0.0292			1.44765	0.0081	0.0077	0.008			1.44765	-0.0115	-0.0289	-0.0439			1.44567	0.0559	0.0387	0.0305
1.45159	-0.0288	-0.0346	-0.0294			1.44962	0.0102	0.0074	0.0094			1.44962	-0.0107	-0.0406	-0.037			1.44765	0.0549	0.0629	0.0436
1.45356	-0.0294	-0.034	-0.0302			1.45159	0.0126	0.0068	0.0106			1.45159	-0.0101	-0.0396	-0.0316			1.44962	0.0481	0.0863	0.052
1.45554	-0.0302	-0.0314	-0.0314			1.45356	0.0154	0.006	0.0117			1.45356	-0.0098	-0.0187	-0.0264			1.45159	0.0383	0.113	0.0533
1.45751	-0.0318	-0.0292	-0.0328			1.45554	0.0181	0.0051	0.013			1.45554	-0.0095	0.0202	-0.0198			1.45356	0.03	0.1449	0.0489
1.45948	-0.0334	-0.0292	-0.034			1.45751	0.0205	0.0047	0.0147			1.45751	-0.009	0.0685	-0.0123			1.45554	0.0271	0.1736	0.0422
1.46145	-0.0348	-0.0308	-0.0344			1.45948	0.0226	0.0047	0.0165			1.45948	-0.0079	0.1216	-0.0054			1.45751	0.031	0.1806	0.037
1.46342	-0.0356	-0.0328	-0.0344			1.46145	0.0247	0.0045	0.0178			1.46145	-0.0066	0.1861	-0.0004			1.45948	0.0396	0.149	0.0363
1.4654	-0.0362	-0.0342	-0.0346			1.46342	0.0269	0.0036	0.0185			1.46342	-0.0057	0.2698	0.0034			1.46145	0.0487	0.0787	0.0415
1.46737	-0.0366	-0.0348	-0.0356			1.4654	0.0291	0.0023	0.0191			1.4654	-0.0054	0.3618	0.0075			1.46342	0.0548	-0.0108	0.052
1.46934	-0.0374	-0.0352	-0.0376			1.46737	0.0312	0.0015	0.0201			1.46737	-0.0059	0.4272	0.0125			1.4654	0.0569	-0.0952	0.0651
1.47131	-0.0388	-0.0354	-0.0398			1.46934	0.0334	0.0012	0.0215			1.46934	-0.0067	0.4295	0.0176			1.46737	0.0555	-0.1633	0.0766
1.47329	-0.041	-0.0356	-0.0418			1.47131	0.0354	0.001	0.0225			1.47131	-0.0073	0.3632	0.0217			1.46934	0.0514	-0.2205	0.0828
1.47526	-0.0432	-0.0356	-0.0432			1.47329	0.0368	0	0.0227			1.47329	-0.0075	0.2618	0.0246			1.47131	0.0458	-0.2745	0.0822
1.47723	-0.0448	-0.0352	-0.0442			1.47526	0.0375	-0.002	0.0225			1.47526	-0.0076	0.167	0.0266			1.47329	0.0411	-0.32	0.0773
1.4792	-0.0458	-0.0346	-0.0444			1.47723	0.0378	-0.0042	0.0226			1.47723	-0.0084	0.0925	0.0277			1.47526	0.0392	-0.3398	0.0718
1.48117	-0.0462	-0.0344	-0.0442			1.4792	0.0387	-0.0055	0.0235			1.4792	-0.0103	0.0194	0.0274			1.47723	0.041	-0.3215	0.0689
1.48315	-0.0466	-0.0344	-0.0444			1.48117	0.0401	-0.0058	0.0249			1.48117	-0.013	-0.0716	0.0251			1.4792	0.045	-0.2703	0.0691
1.48512	-0.0474	-0.034	-0.0452			1.48315	0.0414	-0.0059	0.0261			1.48315	-0.0156	-0.1688	0.0215			1.48117	0.0487	-0.2052	0.0716
1.48709	-0.0484	-0.0322	-0.046			1.48512	0.0418	-0.0069	0.0267			1.48512	-0.0174	-0.2363	0.0176			1.48315	0.0498	-0.1443	0.0751
1.48906	-0.0494	-0.0292	-0.046			1.48709	0.0412	-0.0088	0.027			1.48709	-0.0182	-0.2477	0.0137			1.48512	0.048	-0.0949	0.0785
1.49104	-0.0494	-0.0272	-0.0452			1.48906	0.0405	-0.0105	0.0275			1.48906	-0.0186	-0.2099	0.0093			1.48709	0.0441	-0.057	0.081
1.49301	-0.049	-0.0274	-0.0444			1.49104	0.04	-0.0113	0.0285			1.49104	-0.0192	-0.1532	0.0036			1.48906	0.0394	-0.0306	0.0815
1.49498	-0.0484	-0.0286	-0.0446			1.49301	0.0396	-0.0114	0.0298			1.49301	-0.0201	-0.1051	-0.0027			1.49104	0.0352	-0.0178	0.0799
1.49695	-0.0482	-0.0284	-0.0458			1.49498	0.0386	-0.0114	0.0308			1.49498	-0.0211	-0.0748	-0.0082			1.49301	0.0325	-0.0174	0.0772
1.49893	-0.0482	-0.0254	-0.0468			1.49695	0.0374	-0.0116	0.0315			1.49695	-0.0221	-0.0593	-0.0118			1.49498	0.0316	-0.0238	0.075
1.5009	-0.0476	-0.0214	-0.0472			1.49893	0.0365	-0.0118	0.032			1.49893	-0.023	-0.0554	-0.0142			1.49695	0.0318	-0.0308	0.0747
1.50287	-0.0462	-0.0184	-0.0472			1.5009	0.0363	-0.0117	0.0329			1.5009	-0.0239	-0.0627	-0.0168			1.49893	0.0324	-0.0358	0.0762
1.50484	-0.045	-0.0176	-0.0478			1.50287	0.0362	-0.0112	0.0341			1.50287	-0.0246	-0.0786	-0.0202			1.5009	0.0331	-0.0399	0.0782
1.50681	-0.0448	-0.018	-0.0486			1.50484	0.0358	-0.0106	0.0352			1.50484	-0.0251	-0.0983	-0.0235			1.50287	0.0339	-0.0437	0.0799
1.50879	-0.0448	-0.0178	-0.049			1.50681	0.0355	-0.0098	0.0359			1.50681	-0.0255	-0.1189	-0.0263			1.50484	0.0347	-0.0438	0.0813
1.51076	-0.0442	-0.017	-0.0488			1.50879	0.0359	-0.0088	0.0364			1.50879	-0.0261	-0.1392	-0.0289			1.50681	0.0356	-0.0369	0.0827
1.51273	-0.042	-0.016	-0.0482			1.51076	0.0372	-0.0074	0.037			1.51076	-0.0271	-0.1582	-0.0328			1.50879	0.0365	-0.0239	0.084
1.5147	-0.0392	-0.015	-0.0482			1.51273	0.0389	-0.0058	0.0381			1.51273	-0.0286	-0.1716	-0.0383			1.51076	0.0376	-0.0102	0.0845
1.51668	-0.0372	-0.0136	-0.0488			1.5147	0.0403	-0.0044	0.0397			1.5147	-0.0298	-0.1733	-0.0438			1.51273	0.0387	-0.002	0.0844
1.51865	-0.0358	-0.012	-0.0496			1.51668	0.0411	-0.0033	0.0414			1.51668	-0.0302	-0.1618	-0.048			1.5147	0.0391	-0.002	0.0846
1.52062	-0.0344	-0.0104	-0.0496			1.51865	0.0414	-0.0022	0.0429			1.51865	-0.0295	-0.1426	-0.0511			1.51668	0.0389	-0.0084	0.0861
1.52259	-0.0318	-0.009	-0.0486			1.52062	0.0415	-0.0009	0.0443			1.52062	-0.0285	-0.1245	-0.0545			1.51865	0.0388	-0.0165	0.0884
1.52456	-0.0282	-0.008	-0.0472			1.52259	0.0415	0.0007	0.0455			1.52259	-0.0281	-0.1146	-0.059			1.52062	0.0396	-0.0218	0.0901
1.52654	-0.0248	-0.0068	-0.046			1.52456	0.0414	0.0022	0.0467			1.52456	-0.0285	-0.1155	-0.0639			1.52259	0.0415	-0.0213	0.0905
1.52851	-0.0214	-0.0052	-0.046			1.52654	0.0411	0.0035	0.0482			1.52654	-0.0292	-0.1251	-0.067			1.52456	0.0433	-0.0149	0.0904
1.53048	-0.0176	-0.0032	-0.0464			1.52851	0.0404	0.005	0.05			1.52851	-0.0286	-0.1381	-0.0674			1.52654	0.0439	-0.0049	0.0911
1.53245	-0.0132	-0.0008	-0.0462			1.53048	0.0394	0.007	0.0516			1.53048	-0.0261	-0.148	-0.0662			1.52851	0.0431	0.0054	0.093
1.53443	-0.0084	0.0012	-0.0448			1.53245	0.0383	0.0093	0.0527			1.53245	-0.0223	-0.1501	-0.0652			1.53048	0.0417	0.0131	0.0949
1.5364	-0.0044	0.0026	-0.0426			1.53443	0.0372	0.0114	0.0531			1.53443	-0.0189	-0.1435	-0.0648			1.53245	0.0404	0.0166	0.0952
1.53837	-0.0008	0.0034	-0.04			1.5364	0.0363	0.0131	0.0533			1.5364	-0.0167	-0.131	-0.0644			1.53443	0.0396	0.0162	0.0936
1.54034	0.0032	0.004	-0.0382			1.53837	0.0354	0.0145	0.0539			1.53837	-0.0148	-0.1174	-0.0636			1.5364	0.0388	0.0134	0.0913
1.54232	0.008	0.0046	-0.037			1.54034	0.0347	0.0162	0.0548			1.54034	-0.0125	-0.107	-0.0635			1.53837	0.0377	0.01	0.0901
1.54429	0.013	0.0056	-0.0356			1.54232	0.0344	0.0179	0.0556			1.54232	-0.0109	-0.1026	-0.0662			1.54034	0.0361	0.0077	0.0906
1.54626	0.017	0.0066	-0.0332			1.54429	0.0346	0.0194	0.0559			1.54429	-0.0121	-0.104	-0.0725			1.54232	0.0342	0.0077	0.0921
1.54823	0.0194	0.0076	-0.0302			1.54626	0.035	0.0201	0.0561			1.54626	-0.0175	-0.109	-0.0796			1.54429	0.032	0.0103	0.0938
1.5502	0.021	0.0086	-0.0274			1.54823	0.0353	0.0202	0.0564			1.54823	-0.0249	-0.1144	-0.0843			1.54626	0.0299	0.0144	0.0952
1.55218	0.0228	0.01	-0.0254			1.5502	0.0352	0.0199	0.0567			1.5502	-0.0299	-0.1168	-0.0856			1.54823	0.0277	0.0183	0.0968
1.55415	0.025	0.0106	-0.0238			1.55218	0.035	0.0192	0.0564			1.55218	-0.0323	-0.1147	-0.0857			1.5502	0.0252	0.0207	0.0991
1.55612	0.0266	0.0094	-0.0212			1.55415	0.0353	0.0181	0.0555			1.55415	-0.0359	-0.1089	-0.0871			1.55218	0.0228	0.0214	0.1018
1.55809	0.027	0.0074	-0.0172			1.55612	0.0363	0.0168	0.055			1.55612	-0.0432	-0.1017	-0.0887			1.55415	0.0209	0.0206	0.1046
1.56007	0.027	0.0064	-0.0126			1.55809	0.0375	0.0154	0.0552			1.55809	-0.0498	-0.0954	-0.0841			1.55612	0.0198	0.0189	0.1074
1.56204	0.0266	0.0078	-0.0086			1.56007	0.0386	0.0138	0.0559			1.56007	-0.0473	-0.0911	-0.065			1.55809	0.019	0.0164	0.1103
1.56401	0.026	0.011	-0.005			1.56204	0.0396	0.0118	0.0562			1.56204	-0.0305	-0.0893	-0.0278			1.56007	0.0179	0.0138	0.1132
1.56598	0.025	0.0132	-0.0004			1.56401	0.0401	0.0091	0.0556			1.56401	-0.0014	-0.0895	0.024			1.56204	0.0165	0.0116	0.1152
1.56795	0.0236	0.0126	0.0062			1.56598	0.0393	0.0062	0.055			1.56598	0.0355	-0.0911	0.0842			1.56401	0.0155	0.0106	0.116
1.56993	0.0224	0.0108	0.0144			1.56795	0.0366	0.0037	0.0552			1.56795	0.0802	-0.0929	0.1529			1.56598	0.016	0.0109	0.1159
1.5719	0.022	0.01	0.0222			1.56993	0.0321	0.0016	0.056			1.56993	0.1377	-0.0934	0.2375			1.56795	0.0179	0.0116	0.1157
1.57387	0.022	0.0116	0.0284			1.5719	0.0269	-0.0003	0.0568			1.5719	0.2123	-0.0923	0.3389			1.56993	0.0203	0.0116	0.1158
1.57584	0.0216	0.0142	0.0336			1.57387	0.0219	-0.0023	0.0569			1.57387	0.3015	-0.0898	0.4383			1.5719	0.0225	0.0103	0.1157
1.57782	0.0204	0.016	0.0392			1.57584	0.017	-0.0044	0.0564			1.57584	0.3928	-0.0869	0.4993			1.57387	0.024	0.0078	0.1146
1.57979	0.0186	0.016	0.0452			1.57782	0.0114	-0.0063	0.0554			1.57782	0.4657	-0.0845	0.4938			1.57584	0.0253	0.005	0.1125
1.58176	0.0172	0.015	0.0512			1.57979	0.0047	-0.0077	0.0542			1.57979	0.4981	-0.0834	0.4278			1.57782	0.0263	0.0027	0.11
1.58373	0.016	0.0138	0.0562			1.58176	-0.0018	-0.0086	0.0524			1.58176	0.4782	-0.0835	0.3397			1.57979	0.0269	0.0013	0.1073
1.58571	0.0152	0.0132	0.0598			1.58373	-0.0058	-0.0091	0.0502			1.58373	0.4143	-0.0843	0.2668			1.58176	0.027	0.0008	0.1044
1.58768	0.0148	0.0132	0.0624			1.58571	-0.0045	-0.0093	0.0482			1.58571	0.331	-0.0853	0.2146			1.58373	0.0268	0.0007	0.1011
1.58965	0.0142	0.0138	0.0644			1.58768	0.0041	-0.0092	0.0466			1.58768	0.2507	-0.086	0.1604			1.58571	0.0266	0.0004	0.0977
1.59162	0.013	0.0146	0.0658			1.58965	0.0199	-0.0088	0.0454			1.58965	0.1771	-0.0867	0.0888			1.58768	0.0262	-0.0004	0.0947
1.59359	0.0116	0.0152	0.0666			1.59162	0.0421	-0.008	0.0438			1.59162	0.0996	-0.0873	0.0174			1.58965	0.0252	-0.0014	0.092
1.59557	0.0102	0.015	0.0664			1.59359	0.0699	-0.007	0.0419			1.59359	0.014	-0.0879	-0.0158			1.59162	0.0238	-0.0021	0.0887
1.59754	0.0092	0.014	0.0654			1.59557	0.105	-0.0056	0.0399			1.59557	-0.0646	-0.088	0.01			1.59359	0.0226	-0.0022	0.0842
1.59951	0.0092	0.013	0.0636			1.59754	0.1495	-0.0039	0.0385			1.59754	-0.1112	-0.0882	0.0781			1.59557	0.022	-0.0018	0.0788
1.60148	0.009	0.013	0.0612			1.59951	0.2013	-0.0017	0.0375			1.59951	-0.1141	-0.0889	0.151			1.59754	0.0222	-0.0018	0.0727
1.60346	0.0084	0.014	0.0578			1.60148	0.2504	0.0009	0.0362			1.60148	-0.0849	-0.0904	0.2033			1.59951	0.0227	-0.0027	0.0658
1.60543	0.0074	0.0146	0.0534			1.60346	0.2823	0.0035	0.0341			1.60346	-0.0476	-0.0919	0.2368			1.60148	0.0229	-0.0044	0.058
1.6074	0.0062	0.0144	0.0486			1.60543	0.2875	0.0055	0.0311			1.60543	-0.0199	-0.0919	0.2655			1.60346	0.0222	-0.0059	0.0492
1.60937	0.0054	0.0138	0.0436			1.6074	0.269	0.0066	0.0273			1.6074	-0.0075	-0.0903	0.2933			1.60543	0.0202	-0.0066	0.0405
1.61134	0.0048	0.0136	0.0386			1.60937	0.2398	0.0071	0.0229			1.60937	-0.0085	-0.0885	0.3119			1.6074	0.0171	-0.0065	0.0321
1.61332	0.0038	0.0138	0.0332			1.61134	0.2105	0.0071	0.0181			1.61134	-0.0197	-0.088	0.3145			1.60937	0.0139	-0.0065	0.0242
1.61529	0.0026	0.0134	0.0274			1.61332	0.1809	0.0071	0.0129			1.61332	-0.0375	-0.0889	0.3055			1.61134	0.0111	-0.0072	0.016
1.61726	0.0018	0.0116	0.0216			1.61529	0.1444	0.007	0.0075			1.61529	-0.0575	-0.0896	0.2971			1.61332	0.0086	-0.0085	0.0075
1.61923	0.0016	0.0092	0.0166			1.61726	0.0999	0.0069	0.0021			1.61726	-0.0776	-0.0887	0.2963			1.61529	0.0053	-0.0095	-0.0004
1.62121	0.0016	0.0086	0.012			1.61923	0.0575	0.0067	-0.0032			1.61923	-0.0976	-0.0863	0.3			1.61726	0.0005	-0.0099	-0.0066
1.62318	0.0014	0.0104	0.0074			1.62121	0.0307	0.0063	-0.0087			1.62121	-0.1175	-0.0844	0.3031			1.61923	-0.0056	-0.0101	-0.0106
1.62515	0.0004	0.013	0.0022			1.62318	0.0251	0.0061	-0.0141			1.62318	-0.1339	-0.0842	0.3052			1.62121	-0.0114	-0.0107	-0.0134
1.62712	-0.0012	0.014	-0.0028			1.62515	0.035	0.006	-0.0188			1.62515	-0.1407	-0.086	0.3099			1.62318	-0.0161	-0.0115	-0.0164
1.6291	-0.0018	0.013	-0.0066			1.62712	0.0497	0.0062	-0.0226			1.62712	-0.1351	-0.0884	0.3178			1.62515	-0.02	-0.0118	-0.0202
1.63107	-0.0012	0.0118	-0.0092			1.6291	0.0624	0.0068	-0.0255			1.6291	-0.1206	-0.0903	0.3235			1.62712	-0.0237	-0.011	-0.0241
1.63304	0	0.0124	-0.0116			1.63107	0.0717	0.0076	-0.028			1.63107	-0.1049	-0.0914	0.3199			1.6291	-0.0278	-0.0094	-0.027
1.63501	0.0004	0.0152	-0.0148			1.63304	0.0773	0.0082	-0.03			1.63304	-0.0937	-0.0923	0.3046			1.63107	-0.0316	-0.008	-0.0282
1.63698	-0.0006	0.0184	-0.0182			1.63501	0.0781	0.0083	-0.0316			1.63501	-0.0897	-0.0932	0.2821			1.63304	-0.0345	-0.0067	-0.0283
1.63896	-0.0022	0.0204	-0.0208			1.63698	0.0731	0.0077	-0.0325			1.63698	-0.093	-0.0941	0.26			1.63501	-0.0361	-0.0053	-0.0281
1.64093	-0.0034	0.0202	-0.0216			1.63896	0.0636	0.0067	-0.0332			1.63896	-0.1014	-0.0947	0.2439			1.63698	-0.0368	-0.0031	-0.0281
1.6429	-0.0034	0.019	-0.0214			1.64093	0.0522	0.0058	-0.0342			1.64093	-0.1104	-0.0949	0.236			1.63896	-0.0372	-0.0003	-0.0278
1.64487	-0.003	0.018	-0.0212			1.6429	0.0402	0.0052	-0.0352			1.6429	-0.1152	-0.0948	0.2359			1.64093	-0.038	0.0024	-0.0271
1.64685	-0.0028	0.018	-0.0216			1.64487	0.0277	0.005	-0.0357			1.64487	-0.1125	-0.0945	0.2416			1.6429	-0.0389	0.0044	-0.0259
1.64882	-0.0032	0.019	-0.0216			1.64685	0.0153	0.0051	-0.0352			1.64685	-0.1033	-0.0941	0.2483			1.64487	-0.0392	0.0055	-0.0245
1.65079	-0.0038	0.0198	-0.0206			1.64882	0.0058	0.0049	-0.0341			1.64882	-0.0911	-0.0936	0.2496			1.64685	-0.0386	0.0062	-0.0227
1.65276	-0.0046	0.0196	-0.0192			1.65079	0.0016	0.0043	-0.0331			1.65079	-0.0804	-0.0932	0.2411			1.64882	-0.0375	0.0069	-0.0203
1.65473	-0.0054	0.019	-0.018			1.65276	0.0028	0.0036	-0.0327			1.65276	-0.0739	-0.0927	0.223			1.65079	-0.0369	0.0073	-0.0176
1.65671	-0.0066	0.019	-0.0172			1.65473	0.0065	0.0036	-0.0326			1.65473	-0.0723	-0.092	0.2			1.65276	-0.0377	0.0072	-0.0156
1.65868	-0.0076	0.0192	-0.0162			1.65671	0.009	0.0042	-0.0323			1.65671	-0.0753	-0.0912	0.1784			1.65473	-0.039	0.0064	-0.0145
1.66065	-0.0078	0.0188	-0.0144			1.65868	0.0079	0.005	-0.0317			1.65868	-0.0808	-0.0902	0.1623			1.65671	-0.0397	0.0054	-0.014
1.66262	-0.0074	0.0168	-0.012			1.66065	0.0033	0.0055	-0.0311			1.66065	-0.0863	-0.0894	0.1523			1.65868	-0.0392	0.0046	-0.013
1.6646	-0.0076	0.015	-0.0104			1.66262	-0.0032	0.0054	-0.0308			1.66262	-0.0888	-0.0888	0.146			1.66065	-0.0382	0.0044	-0.011
1.66657	-0.009	0.0154	-0.0112			1.6646	-0.0098	0.0049	-0.0308			1.6646	-0.0867	-0.0878	0.1404			1.66262	-0.0375	0.0042	-0.0084
1.66854	-0.0114	0.0178	-0.014			1.66657	-0.0151	0.0044	-0.0311			1.66657	-0.0813	-0.0857	0.1328			1.6646	-0.0374	0.0035	-0.0059
1.67051	-0.0128	0.0204	-0.0164			1.66854	-0.018	0.0037	-0.0319			1.66854	-0.0755	-0.0826	0.1213			1.66657	-0.0375	0.0018	-0.0041
1.67248	-0.013	0.0206	-0.0166			1.67051	-0.0185	0.0028	-0.0328			1.67051	-0.0718	-0.0793	0.1053			1.66854	-0.0376	-0.0005	-0.0026
1.67446	-0.0124	0.0192	-0.0144			1.67248	-0.017	0.0016	-0.0335			1.67248	-0.0706	-0.0768	0.0858			1.67051	-0.0377	-0.0027	-0.001
1.67643	-0.0122	0.018	-0.0122			1.67446	-0.0149	0.0003	-0.0334			1.67446	-0.071	-0.0755	0.0653			1.67248	-0.0379	-0.0049	0.0008
1.6784	-0.0132	0.019	-0.0128			1.67643	-0.0139	-0.0011	-0.0326			1.67643	-0.072	-0.0745	0.0464			1.67446	-0.0375	-0.0074	0.0024
1.68037	-0.0144	0.0218	-0.016			1.6784	-0.0151	-0.0029	-0.0315			1.6784	-0.0733	-0.0728	0.0309			1.67643	-0.0363	-0.0108	0.0036
1.68235	-0.0154	0.0242	-0.0196			1.68037	-0.0183	-0.005	-0.0308			1.68037	-0.0746	-0.0695	0.0183			1.6784	-0.0345	-0.015	0.0048
1.68432	-0.0156	0.0248	-0.0208			1.68235	-0.0229	-0.007	-0.0306			1.68235	-0.075	-0.0653	0.0072			1.68037	-0.0331	-0.0195	0.0059
1.68629	-0.0158	0.0238	-0.019			1.68432	-0.0275	-0.0088	-0.0306			1.68432	-0.0738	-0.0615	-0.0037			1.68235	-0.0326	-0.024	0.0066
1.68826	-0.016	0.0222	-0.0162			1.68629	-0.0312	-0.0106	-0.0299			1.68629	-0.0711	-0.0589	-0.0154			1.68432	-0.0322	-0.0282	0.0065
1.69024	-0.0164	0.0212	-0.0148			1.68826	-0.0334	-0.0129	-0.0287			1.68826	-0.0685	-0.0571	-0.0282			1.68629	-0.031	-0.0321	0.0055
1.69221	-0.0166	0.0208	-0.0158			1.69024	-0.0344	-0.0155	-0.0275			1.69024	-0.0673	-0.0551	-0.0421			1.68826	-0.0288	-0.0353	0.0042
1.69418	-0.0166	0.0206	-0.018			1.69221	-0.0343	-0.0181	-0.027			1.69221	-0.0675	-0.0526	-0.0565			1.69024	-0.0264	-0.0379	0.0033
1.69615	-0.0162	0.021	-0.0198			1.69418	-0.034	-0.0205	-0.0271			1.69418	-0.068	-0.0498	-0.0705			1.69221	-0.0241	-0.0401	0.0032
1.69812	-0.016	0.0214	-0.0202			1.69615	-0.0344	-0.0229	-0.0272			1.69615	-0.0678	-0.0475	-0.0836			1.69418	-0.0223	-0.0424	0.0032
1.7001	-0.0156	0.0218	-0.0198			1.69812	-0.036	-0.0257	-0.0269			1.69812	-0.0671	-0.0459	-0.0956			1.69615	-0.0207	-0.0448	0.0029
1.70207	-0.0152	0.0214	-0.02			1.7001	-0.0388	-0.0284	-0.0266			1.7001	-0.0662	-0.0446	-0.1071			1.69812	-0.0194	-0.0467	0.0019
1.70404	-0.0148	0.0204	-0.0206			1.70207	-0.0417	-0.0306	-0.0269			1.70207	-0.0654	-0.0436	-0.1186			1.7001	-0.0186	-0.0474	0.0004
1.70601	-0.0142	0.0206	-0.0214			1.70404	-0.0437	-0.032	-0.028			1.70404	-0.0644	-0.0429	-0.1298			1.70207	-0.0174	-0.0469	-0.001
1.70799	-0.0134	0.022	-0.0218			1.70601	-0.0446	-0.0332	-0.0291			1.70601	-0.0635	-0.0423	-0.1402			1.70404	-0.0148	-0.0459	-0.0021
1.70996	-0.0122	0.024	-0.0218			1.70799	-0.0449	-0.0343	-0.0296			1.70799	-0.0626	-0.0417	-0.149			1.70601	-0.0103	-0.0451	-0.0027
1.71193	-0.0116	0.025	-0.022			1.70996	-0.0453	-0.035	-0.0297			1.70996	-0.0619	-0.0405	-0.1563			1.70799	-0.0051	-0.0449	-0.0026
1.7139	-0.0116	0.0248	-0.0224			1.71193	-0.0458	-0.0348	-0.0304			1.71193	-0.0611	-0.0389	-0.1622			1.70996	-0.0007	-0.0449	-0.0021
1.71587	-0.012	0.0244	-0.0222			1.7139	-0.0461	-0.034	-0.032			1.7139	-0.0597	-0.0373	-0.1674			1.71193	0.0021	-0.0448	-0.0017
1.71785	-0.012	0.0246	-0.0208			1.71587	-0.0461	-0.0336	-0.034			1.71587	-0.0583	-0.036	-0.172			1.7139	0.0043	-0.0444	-0.0018
1.71982	-0.011	0.0248	-0.0188			1.71785	-0.0462	-0.034	-0.0354			1.71785	-0.0571	-0.0351	-0.1756			1.71587	0.0071	-0.0437	-0.002
1.72179	-0.0096	0.0234	-0.0176			1.71982	-0.0466	-0.0347	-0.0363			1.71982	-0.0563	-0.0347	-0.1776			1.71785	0.0108	-0.0428	-0.0015
1.72376	-0.0088	0.0214	-0.0178			1.72179	-0.0467	-0.0347	-0.0375			1.72179	-0.055	-0.035	-0.1776			1.71982	0.015	-0.0424	0.0001
1.72574	-0.009	0.0202	-0.0192			1.72376	-0.0461	-0.0342	-0.039			1.72376	-0.053	-0.0353	-0.1756			1.72179	0.0184	-0.0426	0.0024
1.72771	-0.0102	0.0212	-0.0206			1.72574	-0.0448	-0.0344	-0.0406			1.72574	-0.0507	-0.0351	-0.1725			1.72376	0.0207	-0.0431	0.0045
1.72968	-0.0112	0.023	-0.0214			1.72771	-0.0435	-0.0356	-0.042			1.72771	-0.0487	-0.0345	-0.169			1.72574	0.0216	-0.0434	0.0056
1.73165	-0.0112	0.023	-0.0214			1.72968	-0.0429	-0.0372	-0.0441			1.72968	-0.0469	-0.0343	-0.1652			1.72771	0.0218	-0.0428	0.0062
1.73363	-0.0106	0.0208	-0.0202			1.73165	-0.043	-0.038	-0.0478			1.73165	-0.0441	-0.0353	-0.1613			1.72968	0.0224	-0.0414	0.0069
1.7356	-0.01	0.0184	-0.0186			1.73363	-0.0428	-0.0374	-0.0529			1.73363	-0.0399	-0.037	-0.1579			1.73165	0.0243	-0.04	0.0085
1.73757	-0.01	0.0188	-0.018			1.7356	-0.0421	-0.036	-0.058			1.7356	-0.0355	-0.0386	-0.1552			1.73363	0.0277	-0.0391	0.0106
1.73954	-0.0102	0.0216	-0.019			1.73757	-0.0411	-0.0346	-0.0618			1.73757	-0.0325	-0.0394	-0.1524			1.7356	0.0316	-0.0388	0.0124
1.74151	-0.0104	0.0244	-0.0198			1.73954	-0.0406	-0.0335	-0.0649			1.73954	-0.0311	-0.0397	-0.149			1.73757	0.0347	-0.0387	0.0135
1.74349	-0.0102	0.0252	-0.0192			1.74151	-0.0406	-0.0326	-0.0684			1.74151	-0.0296	-0.04	-0.1456			1.73954	0.0366	-0.0388	0.0142
1.74546	-0.01	0.024	-0.0162			1.74349	-0.0409	-0.0316	-0.0729			1.74349	-0.0264	-0.0407	-0.144			1.74151	0.0378	-0.0389	0.0146
1.74743	-0.0102	0.0226	-0.0132			1.74546	-0.0408	-0.0307	-0.0774			1.74546	-0.0217	-0.042	-0.1441			1.74349	0.0391	-0.0395	0.0151
1.7494	-0.0104	0.022	-0.0116			1.74743	-0.0405	-0.03	-0.0804			1.74743	-0.0176	-0.0445	-0.144			1.74546	0.041	-0.0404	0.0157
1.75138	-0.0098	0.022	-0.0118			1.7494	-0.0401	-0.0294	-0.0816			1.7494	-0.0155	-0.0484	-0.142			1.74743	0.0435	-0.0415	0.0163
1.75335	-0.0086	0.0218	-0.0118			1.75138	-0.0396	-0.029	-0.0817			1.75138	-0.0147	-0.0532	-0.1398			1.7494	0.046	-0.0427	0.0168
1.75532	-0.0078	0.0212	-0.01			1.75335	-0.0387	-0.0292	-0.0818			1.75335	-0.0136	-0.058	-0.14			1.75138	0.0478	-0.0442	0.0172
1.75729	-0.0082	0.0208	-0.007			1.75532	-0.0374	-0.0303	-0.0819			1.75532	-0.0115	-0.062	-0.1416			1.75335	0.0487	-0.0457	0.0176
1.75926	-0.009	0.0208	-0.0048			1.75729	-0.0361	-0.0322	-0.0817			1.75729	-0.0093	-0.0659	-0.1403			1.75532	0.0488	-0.0471	0.0181
1.76124	-0.009	0.0208	-0.0042			1.75926	-0.0352	-0.0341	-0.0813			1.75926	-0.008	-0.0708	-0.135			1.75729	0.049	-0.048	0.0192
1.76321	-0.0078	0.0206	-0.0042			1.76124	-0.0344	-0.0355	-0.0811			1.76124	-0.0078	-0.0768	-0.1333			1.75926	0.0496	-0.048	0.0208
1.76518	-0.0062	0.02	-0.003			1.76321	-0.0334	-0.0364	-0.0815			1.76321	-0.0079	-0.083	-0.1462			1.76124	0.0504	-0.0474	0.0227
1.76715	-0.0054	0.0198	-0.0004			1.76518	-0.0318	-0.0375	-0.082			1.76518	-0.0078	-0.0881	-0.176			1.76321	0.0507	-0.0468	0.0246
1.76913	-0.0056	0.02	0.0026			1.76715	-0.0295	-0.039	-0.0817			1.76715	-0.0076	-0.0919	-0.212			1.76518	0.0504	-0.0465	0.0261
1.7711	-0.0062	0.0204	0.0044			1.76913	-0.0271	-0.0406	-0.0804			1.76913	-0.008	-0.0949	-0.2409			1.76715	0.0502	-0.0464	0.0273
1.77307	-0.0066	0.0204	0.0048			1.7711	-0.0246	-0.0415	-0.079			1.7711	-0.0089	-0.098	-0.26			1.76913	0.0506	-0.0464	0.0283
1.77504	-0.0066	0.02	0.0048			1.77307	-0.0222	-0.0417	-0.0781			1.77307	-0.0099	-0.1016	-0.2782			1.7711	0.051	-0.0462	0.0294
1.77702	-0.006	0.0192	0.0052			1.77504	-0.0198	-0.0416	-0.0778			1.77504	-0.0108	-0.105	-0.3041			1.77307	0.0505	-0.046	0.0301
1.77899	-0.0052	0.0182	0.0066			1.77702	-0.0174	-0.0415	-0.0772			1.77702	-0.012	-0.1077	-0.3342			1.77504	0.0492	-0.0458	0.0301
1.78096	-0.0046	0.0166	0.008			1.77899	-0.0149	-0.041	-0.0754			1.77899	-0.014	-0.1093	-0.3567			1.77702	0.0483	-0.0453	0.0293
1.78293	-0.0042	0.0146	0.009			1.78096	-0.012	-0.0397	-0.0725			1.78096	-0.0166	-0.11	-0.3633			1.77899	0.049	-0.0445	0.0279
1.7849	-0.0042	0.0132	0.0088			1.78293	-0.0086	-0.0378	-0.0695			1.78293	-0.0187	-0.11	-0.3565			1.78096	0.0507	-0.0435	0.0266
1.78688	-0.0042	0.0132	0.008			1.7849	-0.005	-0.0361	-0.0672			1.7849	-0.0196	-0.1091	-0.3447			1.78293	0.0518	-0.0429	0.0256
1.78885	-0.0044	0.0152	0.0074			1.78688	-0.0017	-0.0352	-0.0654			1.78688	-0.0193	-0.107	-0.3341			1.7849	0.0509	-0.0427	0.025
1.79082	-0.0048	0.0172	0.0074			1.78885	0.0008	-0.0346	-0.0635			1.78885	-0.0188	-0.1041	-0.3259			1.78688	0.0488	-0.0428	0.0243
1.79279	-0.0056	0.0176	0.0078			1.79082	0.0028	-0.0335	-0.0612			1.79082	-0.0183	-0.1008	-0.319			1.78885	0.047	-0.0423	0.0235
1.79477	-0.0062	0.0156	0.0078			1.79279	0.0048	-0.0317	-0.059			1.79279	-0.0173	-0.0974	-0.3128			1.79082	0.0465	-0.041	0.0224
1.79674	-0.0058	0.0126	0.0074			1.79477	0.0072	-0.03	-0.058			1.79477	-0.0152	-0.0935	-0.3071			1.79279	0.047	-0.0393	0.0211
1.79871	-0.0052	0.011	0.0066			1.79674	0.0103	-0.0291	-0.0581			1.79674	-0.0122	-0.089	-0.3015			1.79477	0.0477	-0.0381	0.0195
1.80068	-0.0048	0.0124	0.006			1.79871	0.0134	-0.029	-0.0589			1.79871	-0.0095	-0.0841	-0.2959			1.79674	0.0482	-0.0375	0.0176
1.80265	-0.0056	0.0156	0.0052			1.80068	0.016	-0.029	-0.0603			1.80068	-0.0077	-0.0795	-0.2911			1.79871	0.0488	-0.0371	0.0157
1.80463	-0.0066	0.018	0.0044			1.80265	0.0178	-0.0284	-0.0626			1.80265	-0.0063	-0.0757	-0.288			1.80068	0.0501	-0.0364	0.0141
1.8066	-0.007	0.0176	0.0038			1.80463	0.0191	-0.0274	-0.066			1.80463	-0.0043	-0.0726	-0.286			1.80265	0.0521	-0.0354	0.0125
1.80857	-0.0066	0.0152	0.0036			1.8066	0.0204	-0.0264	-0.0702			1.8066	-0.0018	-0.07	-0.283			1.80463	0.0544	-0.0343	0.0105
1.81054	-0.006	0.013	0.0038			1.80857	0.022	-0.0262	-0.0739			1.80857	0.0002	-0.0677	-0.2779			1.8066	0.0569	-0.0334	0.0081
1.81252	-0.006	0.0128	0.004			1.81054	0.0238	-0.0264	-0.0764			1.81054	0.0012	-0.0661	-0.2712			1.80857	0.0595	-0.0322	0.006
1.81449	-0.0068	0.0146	0.0042			1.81252	0.0255	-0.0266	-0.0771			1.81252	0.0015	-0.0646	-0.2637			1.81054	0.0619	-0.0308	0.005
1.81646	-0.0078	0.017	0.004			1.81449	0.0269	-0.0262	-0.0744			1.81449	0.0022	-0.0627	-0.2561			1.81252	0.064	-0.0296	0.0051
1.81843	-0.0084	0.0184	0.0038			1.81646	0.0279	-0.0257	-0.066			1.81646	0.0036	-0.0599	-0.2486			1.81449	0.0655	-0.029	0.0054
1.82041	-0.0088	0.0184	0.0038			1.81843	0.0286	-0.0258	-0.0501			1.81843	0.0052	-0.0569	-0.2426			1.81646	0.0664	-0.0288	0.0054
1.82238	-0.0092	0.0174	0.004			1.82041	0.0287	-0.0269	-0.0277			1.82041	0.0063	-0.0549	-0.239			1.81843	0.0667	-0.0281	0.0052
1.82435	-0.01	0.0164	0.0044			1.82238	0.0282	-0.0284	-0.0009			1.82238	0.0067	-0.0543	-0.2377			1.82041	0.0666	-0.0264	0.0055
1.82632	-0.0106	0.016	0.0048			1.82435	0.0274	-0.0297	0.0311			1.82435	0.0067	-0.0547	-0.2367			1.82238	0.0666	-0.0243	0.0067
1.82829	-0.0114	0.0164	0.0044			1.82632	0.0266	-0.0307	0.0715			1.82632	0.0065	-0.0554	-0.234			1.82435	0.0669	-0.0232	0.0086
1.83027	-0.0116	0.0172	0.0038			1.82829	0.0262	-0.0317	0.1203			1.82829	0.006	-0.0563	-0.229			1.82632	0.0674	-0.0237	0.011
1.83224	-0.012	0.0176	0.0028			1.83027	0.0258	-0.0334	0.1686			1.83027	0.0052	-0.0576	-0.2227			1.82829	0.0677	-0.025	0.0137
1.83421	-0.0122	0.0178	0.0022			1.83224	0.0248	-0.0355	0.2011			1.83224	0.0043	-0.0597	-0.2168			1.83027	0.0672	-0.026	0.0167
1.83618	-0.0122	0.0176	0.002			1.83421	0.0228	-0.0375	0.2077			1.83421	0.0038	-0.0619	-0.2123			1.83224	0.066	-0.0262	0.0194
1.83816	-0.0116	0.0168	0.002			1.83618	0.0206	-0.0387	0.1915			1.83618	0.0037	-0.0638	-0.2091			1.83421	0.0641	-0.0261	0.0215
1.84013	-0.011	0.0152	0.0018			1.83816	0.0188	-0.0393	0.1655			1.83816	0.0035	-0.0652	-0.2067			1.83618	0.062	-0.0263	0.0229
1.8421	-0.0104	0.013	0.0016			1.84013	0.018	-0.0394	0.1393			1.84013	0.0032	-0.0664	-0.2047			1.83816	0.0596	-0.0269	0.0245
1.84407	-0.0104	0.0116	0.0012			1.8421	0.0175	-0.0393	0.1115			1.8421	0.0029	-0.0675	-0.2026			1.84013	0.0567	-0.0276	0.0263
1.84604	-0.0106	0.012	0.0008			1.84407	0.0167	-0.0391	0.0754			1.84407	0.0029	-0.0679	-0.2001			1.8421	0.0532	-0.029	0.028
1.84802	-0.0104	0.014	0.0002			1.84604	0.0153	-0.0388	0.0301			1.84604	0.0031	-0.0671	-0.1967			1.84407	0.049	-0.0316	0.0292
1.84999	-0.0102	0.0152	-0.0006			1.84802	0.0138	-0.0384	-0.0147			1.84802	0.0033	-0.0654	-0.1924			1.84604	0.044	-0.0351	0.0302
1.85196	-0.0102	0.014	-0.001			1.84999	0.0125	-0.0381	-0.0458			1.84999	0.0031	-0.064	-0.1876			1.84802	0.0389	-0.038	0.0316
1.85393	-0.0104	0.0114	-0.0004			1.85196	0.0118	-0.0376	-0.0577			1.85196	0.0026	-0.0636	-0.1832			1.84999	0.0345	-0.0393	0.0334
1.85591	-0.0104	0.0096	0.0008			1.85393	0.0114	-0.0373	-0.0547			1.85393	0.0021	-0.0639	-0.1798			1.85196	0.0313	-0.0399	0.0353
1.85788	-0.0094	0.0102	0.0016			1.85591	0.0111	-0.0373	-0.0456			1.85591	0.0016	-0.0638	-0.1773			1.85393	0.0292	-0.0417	0.0367
1.85985	-0.0082	0.0122	0.001			1.85788	0.0109	-0.038	-0.0367			1.85788	0.0011	-0.0629	-0.1748			1.85591	0.0275	-0.0456	0.038
1.86182	-0.008	0.0142	-0.0004			1.85985	0.0106	-0.0392	-0.0298			1.85985	0.0002	-0.0615	-0.1717			1.85788	0.0257	-0.05	0.04
1.8638	-0.0088	0.015	-0.0018			1.86182	0.0101	-0.0403	-0.025			1.86182	-0.0004	-0.06	-0.1685			1.85985	0.024	-0.0522	0.0429
1.86577	-0.0098	0.0144	-0.0018			1.8638	0.0095	-0.0413	-0.0229			1.8638	-0.0001	-0.059	-0.1659			1.86182	0.0226	-0.0519	0.0457
1.86774	-0.0096	0.0132	-0.0006			1.86577	0.0088	-0.0424	-0.0237			1.86577	0.0012	-0.0581	-0.1641			1.8638	0.0216	-0.0505	0.0474
1.86971	-0.0084	0.0118	0.0004			1.86774	0.0083	-0.0439	-0.027			1.86774	0.0028	-0.0569	-0.1625			1.86577	0.0204	-0.0499	0.0474
1.87168	-0.0076	0.0108	0.0002			1.86971	0.0081	-0.0454	-0.032			1.86971	0.0035	-0.055	-0.1605			1.86774	0.0192	-0.0501	0.0461
1.87366	-0.0076	0.011	-0.0014			1.87168	0.008	-0.0458	-0.0379			1.87168	0.003	-0.0522	-0.1581			1.86971	0.0183	-0.0498	0.0444
1.87563	-0.008	0.0122	-0.0028			1.87366	0.0077	-0.0449	-0.0441			1.87366	0.0021	-0.0488	-0.1558			1.87168	0.0181	-0.0482	0.0431
1.8776	-0.0082	0.0136	-0.003			1.87563	0.0075	-0.0434	-0.0496			1.87563	0.002	-0.0456	-0.1541			1.87366	0.0182	-0.0458	0.0422
1.87957	-0.0076	0.0136	-0.0022			1.8776	0.0075	-0.0425	-0.0527			1.8776	0.0031	-0.0431	-0.1529			1.87563	0.018	-0.0438	0.0414
1.88155	-0.007	0.012	-0.0016			1.87957	0.0078	-0.0424	-0.0522			1.87957	0.0044	-0.041	-0.1518			1.8776	0.017	-0.0424	0.0399
1.88352	-0.007	0.0102	-0.0018			1.88155	0.0077	-0.042	-0.0483			1.88155	0.0043	-0.0385	-0.1507			1.87957	0.0159	-0.0409	0.0375
1.88549	-0.0074	0.0094	-0.0024			1.88352	0.0072	-0.0406	-0.042			1.88352	0.0024	-0.0364	-0.1497			1.88155	0.0155	-0.0389	0.035
1.88746	-0.0076	0.01	-0.0028			1.88549	0.0066	-0.0385	-0.035			1.88549	-0.0003	-0.0356	-0.1487			1.88352	0.0158	-0.0368	0.0336
1.88943	-0.0074	0.0106	-0.0034			1.88746	0.0067	-0.0368	-0.0293			1.88746	-0.002	-0.0378	-0.1474			1.88549	0.0161	-0.0353	0.0342
1.89141	-0.0072	0.011	-0.0044			1.88943	0.0078	-0.0361	-0.026			1.88943	-0.002	-0.0437	-0.1458			1.88746	0.016	-0.0341	0.0363
1.89338	-0.0078	0.0112	-0.0056			1.89141	0.0091	-0.0361	-0.0253			1.89141	-0.0012	-0.0519	-0.1439			1.88943	0.0154	-0.0325	0.0385
1.89535	-0.0086	0.0126	-0.0066			1.89338	0.0096	-0.036	-0.0259			1.89338	-0.0009	-0.0602	-0.1423			1.89141	0.0145	-0.0299	0.0396
1.89732	-0.0092	0.0148	-0.0068			1.89535	0.0091	-0.0359	-0.025			1.89535	-0.0019	-0.0669	-0.1412			1.89338	0.0134	-0.0268	0.0396
1.8993	-0.0094	0.0162	-0.007			1.89732	0.0086	-0.0366	-0.0204			1.89732	-0.0032	-0.0716	-0.1408			1.89535	0.0121	-0.024	0.039
1.90127	-0.0094	0.016	-0.0076			1.8993	0.0089	-0.0384	-0.0122			1.8993	-0.0034	-0.0764	-0.1406			1.89732	0.0111	-0.0215	0.0388
1.90324	-0.0096	0.0152	-0.009			1.90127	0.0098	-0.0408	-0.002			1.90127	-0.0024	-0.0823	-0.1402			1.8993	0.0112	-0.0192	0.0392
1.90521	-0.0102	0.0158	-0.0102			1.90324	0.0107	-0.043	0.0079			1.90324	-0.0008	-0.0857	-0.1394			1.90127	0.0127	-0.0168	0.0397
1.90719	-0.0106	0.0184	-0.0106			1.90521	0.0108	-0.045	0.0161			1.90521	0.0007	-0.078	-0.1385			1.90324	0.0147	-0.0153	0.0398
1.90916	-0.0114	0.0218	-0.0106			1.90719	0.0103	-0.0473	0.0222			1.90719	0.0021	-0.0526	-0.1378			1.90521	0.0158	-0.0156	0.039
1.91113	-0.0126	0.024	-0.0104			1.90916	0.0099	-0.0498	0.0265			1.90916	0.0038	-0.0133	-0.1372			1.90719	0.0159	-0.0177	0.0376
1.9131	-0.0142	0.024	-0.0102			1.91113	0.0099	-0.0513	0.0298			1.91113	0.0058	0.0295	-0.1365			1.90916	0.0155	-0.0205	0.0359
1.91507	-0.0152	0.0224	-0.01			1.9131	0.01	-0.0496	0.033			1.9131	0.008	0.0719	-0.1351			1.91113	0.0147	-0.0227	0.0345
1.91705	-0.0148	0.0208	-0.0096			1.91507	0.01	-0.0431	0.0369			1.91507	0.0102	0.1239	-0.1335			1.9131	0.013	-0.0243	0.0335
1.91902	-0.014	0.021	-0.0092			1.91705	0.01	-0.031	0.0422			1.91705	0.0123	0.1955	-0.1319			1.91507	0.0093	-0.0258	0.033
1.92099	-0.014	0.0234	-0.009			1.91902	0.01	-0.0134	0.0485			1.91902	0.0144	0.2737	-0.1299			1.91705	0.0031	-0.0279	0.0327
1.92296	-0.0152	0.027	-0.0088			1.92099	0.0103	0.0094	0.0553			1.92099	0.0162	0.3205	-0.1269			1.91902	-0.0033	-0.0304	0.0325
1.92494	-0.017	0.0298	-0.0088			1.92296	0.0107	0.038	0.0619			1.92296	0.0177	0.3031	-0.1229			1.92099	-0.0072	-0.0322	0.0322
1.92691	-0.0178	0.0296	-0.0088			1.92494	0.011	0.0742	0.0677			1.92494	0.0195	0.2276	-0.119			1.92296	-0.0077	-0.0326	0.0317
1.92888	-0.0172	0.0274	-0.0086			1.92691	0.0113	0.1191	0.0724			1.92691	0.0217	0.1368	-0.1164			1.92494	-0.0064	-0.0315	0.0306
1.93085	-0.0166	0.0256	-0.0082			1.92888	0.0116	0.1687	0.0756			1.92888	0.0239	0.0705	-0.1151			1.92691	-0.005	-0.0293	0.0296
1.93282	-0.017	0.0258	-0.0076			1.93085	0.012	0.2114	0.0779			1.93085	0.0252	0.0301	-0.1142			1.92888	-0.0027	-0.027	0.0291
1.9348	-0.0182	0.028	-0.007			1.93282	0.0126	0.2329	0.0799			1.93282	0.0257	-0.0129	-0.1127			1.93085	0.0049	-0.0257	0.0291
1.93677	-0.0192	0.0298	-0.0066			1.9348	0.0133	0.2252	0.0819			1.9348	0.0261	-0.0761	-0.111			1.93282	0.0221	-0.0252	0.0294
1.93874	-0.0192	0.0296	-0.0064			1.93677	0.014	0.1939	0.0835			1.93677	0.0274	-0.1412	-0.11			1.9348	0.049	-0.0245	0.0299
1.94071	-0.019	0.027	-0.0058			1.93874	0.0145	0.1527	0.084			1.93874	0.0296	-0.171	-0.1101			1.93677	0.0818	-0.0229	0.03
1.94269	-0.019	0.0234	-0.0042			1.94071	0.0146	0.112	0.0833			1.94071	0.0321	-0.1476	-0.1109			1.93874	0.116	-0.0203	0.0282
1.94466	-0.0184	0.02	-0.0024			1.94269	0.0141	0.0717	0.0821			1.94269	0.0336	-0.0869	-0.1118			1.94071	0.1516	-0.018	0.0232
1.94663	-0.0164	0.0178	-0.0016			1.94466	0.0137	0.0261	0.0809			1.94466	0.0339	-0.021	-0.1125			1.94269	0.1921	-0.0173	0.0148
1.9486	-0.0134	0.0162	-0.0022			1.94663	0.0138	-0.0243	0.0797			1.94663	0.0335	0.0291	-0.1133			1.94466	0.236	-0.0178	0.0046
1.95058	-0.011	0.0146	-0.0038			1.9486	0.0147	-0.069	0.078			1.9486	0.0333	0.0606	-0.1142			1.94663	0.2697	-0.0185	-0.0039
1.95255	-0.01	0.0132	-0.0048			1.95058	0.0157	-0.0946	0.0752			1.95058	0.0332	0.0784	-0.115			1.9486	0.2717	-0.0184	-0.0098
1.95452	-0.0092	0.0116	-0.0046			1.95255	0.0164	-0.0964	0.0717			1.95255	0.0332	0.0846	-0.1158			1.95058	0.2289	-0.018	-0.0156
1.95649	-0.0076	0.0104	-0.0036			1.95452	0.0165	-0.0808	0.068			1.95452	0.0327	0.0799	-0.117			1.95255	0.1492	-0.0179	-0.0253
1.95846	-0.0046	0.0088	-0.0024			1.95649	0.0165	-0.0595	0.0644			1.95649	0.0313	0.0685	-0.1189			1.95452	0.0576	-0.0182	-0.0384
1.96044	-0.0022	0.0066	-0.0016			1.95846	0.0168	-0.0407	0.0613			1.95846	0.029	0.0555	-0.1217			1.95649	-0.0236	-0.0182	-0.0486
1.96241	-0.0014	0.004	-0.0008			1.96044	0.0175	-0.0271	0.0588			1.96044	0.0264	0.0427	-0.1251			1.95846	-0.0899	-0.0173	-0.0484
1.96438	-0.002	0.0026	-0.0004			1.96241	0.0182	-0.0192	0.0568			1.96241	0.0243	0.0295	-0.129			1.96044	-0.1504	-0.0159	-0.0343
1.96635	-0.0026	0.0034	0.0002			1.96438	0.0187	-0.0176	0.055			1.96438	0.0231	0.0161	-0.1338			1.96241	-0.2086	-0.0143	-0.0083
1.96833	-0.0028	0.0056	0.0006			1.96635	0.0186	-0.0221	0.0532			1.96635	0.0223	0.0076	-0.1394			1.96438	-0.2521	-0.0125	0.0262
1.9703	-0.0028	0.0066	0.0014			1.96833	0.0181	-0.0314	0.0512			1.96833	0.0214	0.0095	-0.1453			1.96635	-0.2618	-0.0097	0.0694
1.97227	-0.003	0.005	0.0028			1.9703	0.0173	-0.043	0.0493			1.9703	0.02	0.0219	-0.1511			1.96833	-0.2309	-0.006	0.1244
1.97424	-0.0028	0.002	0.0046			1.97227	0.0165	-0.0551	0.048			1.97227	0.0184	0.0387	-0.1566			1.9703	-0.172	-0.0019	0.193
1.97621	-0.002	0.0006	0.0058			1.97424	0.016	-0.0672	0.0471			1.97424	0.0172	0.0521	-0.1619			1.97227	-0.1063	0.0023	0.2681
1.97819	-0.0008	0.0016	0.0064			1.97621	0.0157	-0.0783	0.0465			1.97621	0.0162	0.0567	-0.1672			1.97424	-0.049	0.0065	0.3315
1.98016	-0.0002	0.004	0.0064			1.97819	0.0154	-0.0862	0.0456			1.97819	0.0149	0.0516	-0.1718			1.97621	-0.0039	0.0096	0.3606
1.98213	-0.0002	0.0052	0.0058			1.98016	0.0148	-0.0891	0.0441			1.98016	0.0133	0.0394	-0.1748			1.97819	0.0296	0.0106	0.3413
1.9841	0	0.0044	0.0056			1.98213	0.0138	-0.0868	0.042			1.98213	0.0122	0.0251	-0.1759			1.98016	0.0503	0.0088	0.2791
1.98608	0.0012	0.0024	0.006			1.9841	0.0128	-0.0815	0.0394			1.9841	0.0121	0.0141	-0.1761			1.98213	0.0568	0.0045	0.1963
1.98805	0.0028	0.0002	0.0072			1.98608	0.0122	-0.0767	0.0368			1.98608	0.0126	0.0105	-0.1765			1.9841	0.0518	-0.0001	0.1148
1.99002	0.0038	-0.0016	0.0088			1.98805	0.0117	-0.0753	0.0343			1.98805	0.0122	0.0148	-0.1772			1.98608	0.0415	-0.003	0.0413
1.99199	0.004	-0.0038	0.01			1.99002	0.0109	-0.0785	0.0321			1.99002	0.0105	0.0238	-0.1777			1.98805	0.0315	-0.0037	-0.0315
1.99396	0.0038	-0.0064	0.0102			1.99199	0.0096	-0.0848	0.029			1.99199	0.0083	0.0326	-0.177			1.99002	0.0239	-0.003	-0.1077
1.99594	0.004	-0.0084	0.01			1.99396	0.0082	-0.0914	0.0256			1.99396	0.0071	0.0371	-0.1753			1.99199	0.0178	-0.0025	-0.1743
1.99791	0.004	-0.01	0.01			1.99594	0.0071	-0.0955	0.0232			1.99594	0.0071	0.0355	-0.1733			1.99396	0.014	-0.0031	-0.2089
1.99988	0.0036	-0.0118	0.0108			1.99791	0.0064	-0.0957	0.0223			1.99791	0.0072	0.0281	-0.1714			1.99594	0.0151	-0.0027	-0.1995
2.00185	0.0024	-0.0146	0.0126			1.99988	0.0053	-0.0922	0.0216			1.99988	0.0061	0.0175	-0.1693			1.99791	0.0226	0.004	-0.1562
2.00383	0.001	-0.018	0.015			2.00185	0.0035	-0.0866	0.0197			2.00185	0.0039	0.007	-0.1663			1.99988	0.0343	0.0209	-0.1023
2.0058	0.0002	-0.0202	0.017			2.00383	0.0015	-0.0806	0.0175			2.00383	0.0017	0.0001	-0.1624			2.00185	0.0447	0.0452	-0.0564
2.00777	-0.0004	-0.021	0.0182			2.0058	0.0001	-0.0758	0.0172			2.0058	0.0005	-0.0019	-0.1579			2.00383	0.0486	0.0681	-0.0236
2.00974	-0.0016	-0.021	0.0184			2.00777	-0.0002	-0.0733	0.0188			2.00777	0.0001	-0.0008	-0.1528			2.0058	0.044	0.0842	-0.0016
2.01172	-0.0038	-0.0212	0.0184			2.00974	-0.0002	-0.0732	0.0196			2.00974	-0.0006	0.0005	-0.1468			2.00777	0.0335	0.099	0.0106
2.01369	-0.006	-0.0222	0.0188			2.01172	-0.0008	-0.0745	0.0175			2.01172	-0.0016	-0.0002	-0.1393			2.00974	0.0222	0.1235	0.0116
2.01566	-0.0076	-0.023	0.0204			2.01369	-0.0022	-0.0755	0.0146			2.01369	-0.0021	-0.003	-0.1307			2.01172	0.015	0.1555	0.0029
2.01763	-0.0082	-0.0232	0.0232			2.01566	-0.0036	-0.0748	0.0148			2.01566	-0.0027	-0.007	-0.1216			2.01369	0.0143	0.1724	-0.0111
2.0196	-0.008	-0.023	0.0258			2.01763	-0.0044	-0.0721	0.0171			2.01763	-0.0052	-0.0117	-0.1117			2.01566	0.0195	0.1476	-0.0256
2.02158	-0.0082	-0.0236	0.0276			2.0196	-0.0049	-0.0681	0.0158			2.0196	-0.0113	-0.0172	-0.1013			2.01763	0.028	0.0772	-0.0381
2.02355	-0.0086	-0.0246	0.028			2.02158	-0.0056	-0.0639	0.0068			2.02158	-0.0208	-0.0228	-0.0915			2.0196	0.0363	-0.0118	-0.0483
2.02552	-0.009	-0.025	0.0282			2.02355	-0.007	-0.06	-0.0056			2.02355	-0.0321	-0.027	-0.083			2.02158	0.0411	-0.0858	-0.0537
2.02749	-0.0094	-0.0238	0.029			2.02552	-0.0086	-0.057	-0.0128			2.02552	-0.0425	-0.0285	-0.077			2.02355	0.0411	-0.1341	-0.0512
2.02947	-0.0102	-0.0216	0.0308			2.02749	-0.0099	-0.055	-0.0123			2.02749	-0.0516	-0.0275	-0.0735			2.02552	0.037	-0.1725	-0.0406
2.03144	-0.0116	-0.0198	0.0326			2.02947	-0.0109	-0.054	-0.0107			2.02947	-0.0602	-0.026	-0.0714			2.02749	0.0312	-0.2169	-0.026
2.03341	-0.0126	-0.0196	0.0338			2.03144	-0.0124	-0.0537	-0.0153			2.03144	-0.069	-0.0258	-0.0692			2.02947	0.0259	-0.2601	-0.0144
2.03538	-0.0128	-0.0194	0.0344			2.03341	-0.0147	-0.0534	-0.025			2.03341	-0.077	-0.0276	-0.0654			2.03144	0.0228	-0.2773	-0.0104
2.03735	-0.0122	-0.0152	0.0348			2.03538	-0.0172	-0.0527	-0.0323			2.03538	-0.0809	-0.0298	-0.06			2.03341	0.0226	-0.2531	-0.015
2.03933	-0.0124	-0.0036	0.0352			2.03735	-0.0191	-0.0518	-0.032			2.03735	-0.0752	-0.031	-0.0554			2.03538	0.0251	-0.1963	-0.0249
2.0413	-0.0138	0.0154	0.0354			2.03933	-0.02	-0.0506	-0.0275			2.03933	-0.0548	-0.0303	-0.0525			2.03735	0.0289	-0.1302	-0.0351
2.04327	-0.0156	0.0384	0.0358			2.0413	-0.0207	-0.0491	-0.0251			2.0413	-0.0191	-0.0283	-0.0475			2.03933	0.0318	-0.0721	-0.0408
2.04524	-0.0168	0.061	0.038			2.04327	-0.022	-0.0474	-0.0269			2.04327	0.0263	-0.0265	-0.0318			2.0413	0.0324	-0.0257	-0.0396
2.04722	-0.0164	0.0826	0.0424			2.04524	-0.0238	-0.0457	-0.0297			2.04524	0.0753	-0.0253	-0.0009			2.04327	0.031	0.0114	-0.0319
2.04919	-0.0156	0.1072	0.0476			2.04722	-0.0253	-0.0444	-0.0308			2.04722	0.1294	-0.0242	0.0394			2.04524	0.029	0.0385	-0.0208
2.05116	-0.0154	0.1402	0.0518			2.04919	-0.0258	-0.0432	-0.0311			2.04919	0.197	-0.0222	0.0785			2.04722	0.0274	0.0533	-0.0103
2.05313	-0.016	0.1804	0.0542			2.05116	-0.0256	-0.0417	-0.0325			2.05116	0.2792	-0.019	0.1154			2.04919	0.0264	0.0575	-0.0038
2.05511	-0.0166	0.2204	0.0562			2.05313	-0.0253	-0.0398	-0.0345			2.05313	0.3568	-0.0149	0.162			2.05116	0.0257	0.0563	-0.0025
2.05708	-0.0172	0.2524	0.0594			2.05511	-0.0252	-0.0378	-0.0353			2.05511	0.3961	-0.0107	0.2254			2.05313	0.0255	0.0543	-0.0051
2.05905	-0.0178	0.278	0.0636			2.05708	-0.0251	-0.0366	-0.0345			2.05708	0.3755	-0.0066	0.2872			2.05511	0.026	0.0532	-0.0091
2.06102	-0.0182	0.3058	0.0672			2.05905	-0.0247	-0.0363	-0.034			2.05905	0.3061	-0.0026	0.3097			2.05708	0.0271	0.0519	-0.0121
2.06299	-0.0184	0.3376	0.0688			2.06102	-0.0239	-0.0362	-0.0353			2.06102	0.2232	0.0014	0.2691			2.05905	0.0278	0.0516	-0.0128
2.06497	-0.018	0.3594	0.0688			2.06299	-0.0232	-0.0356	-0.0381			2.06299	0.1542	0.0056	0.1822			2.06102	0.0276	0.0554	-0.0112
2.06694	-0.0174	0.346	0.0682			2.06497	-0.0225	-0.0346	-0.0398			2.06497	0.0971	0.0098	0.0933			2.06299	0.0269	0.0647	-0.0075
2.06891	-0.0176	0.285	0.0678			2.06694	-0.0212	-0.0338	-0.0395			2.06694	0.0324	0.014	0.0332			2.06497	0.0265	0.0775	-0.0024
2.07088	-0.0186	0.1908	0.0672			2.06891	-0.0193	-0.0335	-0.0383			2.06891	-0.0465	0.018	-0.0054			2.06694	0.0269	0.0891	0.003
2.07286	-0.02	0.0944	0.0662			2.07088	-0.0173	-0.0335	-0.0374			2.07088	-0.1196	0.0215	-0.0494			2.06891	0.0275	0.095	0.0075
2.07483	-0.0206	0.0174	0.0652			2.07286	-0.0157	-0.0338	-0.0377			2.07286	-0.1575	0.0239	-0.1064			2.07088	0.0274	0.0934	0.0099
2.0768	-0.0204	-0.0428	0.065			2.07483	-0.0144	-0.0342	-0.0392			2.07483	-0.1491	0.0254	-0.1521			2.07286	0.0264	0.0859	0.0102
2.07877	-0.02	-0.1016	0.0652			2.0768	-0.0127	-0.0343	-0.0409			2.0768	-0.1093	0.0262	-0.1554			2.07483	0.0251	0.0765	0.0095
2.08074	-0.0202	-0.1616	0.0654			2.07877	-0.0104	-0.0341	-0.0418			2.07877	-0.0637	0.0263	-0.1099			2.0768	0.0247	0.0696	0.0094
2.08272	-0.021	-0.2056	0.0658			2.08074	-0.0078	-0.0336	-0.0414			2.08074	-0.0282	0.0256	-0.038			2.07877	0.0252	0.068	0.011
2.08469	-0.0214	-0.2118	0.0662			2.08272	-0.0052	-0.0334	-0.0399			2.08272	-0.0054	0.0246	0.0311			2.08074	0.0264	0.0721	0.0142
2.08666	-0.0214	-0.1774	0.0668			2.08469	-0.0028	-0.0337	-0.0379			2.08469	0.0066	0.0235	0.0829			2.08272	0.027	0.0803	0.0177
2.08863	-0.0212	-0.121	0.0666			2.08666	-0.0002	-0.0342	-0.036			2.08666	0.0079	0.0229	0.1169			2.08469	0.0264	0.0896	0.0203
2.09061	-0.022	-0.0662	0.0652			2.08863	0.0024	-0.0342	-0.0342			2.08863	-0.0013	0.0225	0.1357			2.08666	0.0251	0.0971	0.0219
2.09258	-0.023	-0.0254	0.0638			2.09061	0.0049	-0.0334	-0.0326			2.09061	-0.0165	0.0219	0.1384			2.08863	0.0238	0.1005	0.0228
2.09455	-0.0232	0.0022	0.063			2.09258	0.0067	-0.0327	-0.0316			2.09258	-0.0323	0.021	0.1263			2.09061	0.0235	0.0989	0.0236
2.09652	-0.0222	0.0196	0.063			2.09455	0.0083	-0.0327	-0.0311			2.09455	-0.0462	0.0201	0.1059			2.09258	0.024	0.0934	0.0243
2.0985	-0.0214	0.0264	0.0622			2.09652	0.0101	-0.0337	-0.031			2.09652	-0.0591	0.0195	0.0841			2.09455	0.0248	0.086	0.0242
2.10047	-0.0236	0.0206	0.0592			2.0985	0.0124	-0.0346	-0.0309			2.0985	-0.0719	0.0196	0.0641			2.09652	0.0253	0.079	0.0236
2.10244	-0.0292	0.005	0.0548			2.10047	0.0146	-0.0344	-0.031			2.10047	-0.0803	0.02	0.0455			2.0985	0.0255	0.0743	0.0233
2.10441	-0.0356	-0.0146	0.0504			2.10244	0.0159	-0.0333	-0.0318			2.10244	-0.0786	0.0207	0.0281			2.10047	0.0252	0.0727	0.0238
2.10638	-0.0404	-0.0324	0.0478			2.10441	0.0164	-0.0319	-0.0331			2.10441	-0.0658	0.0211	0.0162			2.10244	0.0246	0.0736	0.0245
2.10836	-0.0434	-0.0462	0.0466			2.10638	0.0171	-0.0312	-0.0344			2.10638	-0.0479	0.0213	0.0143			2.10441	0.0238	0.0754	0.0243
2.11033	-0.0472	-0.0564	0.045			2.10836	0.0185	-0.0311	-0.0355			2.10836	-0.0336	0.0213	0.0227			2.10638	0.0234	0.0765	0.0231
2.1123	-0.0536	-0.0618	0.042			2.11033	0.0206	-0.0306	-0.0366			2.11033	-0.0286	0.0216	0.0359			2.10836	0.0238	0.0758	0.0218
2.11427	-0.0612	-0.0606	0.0378			2.1123	0.0226	-0.0288	-0.0383			2.1123	-0.0332	0.0222	0.0464			2.11033	0.0247	0.0732	0.0214
2.11625	-0.0662	-0.0528	0.034			2.11427	0.024	-0.0257	-0.0404			2.11427	-0.0432	0.0233	0.0485			2.1123	0.0253	0.0697	0.0216
2.11822	-0.0664	-0.042	0.0312			2.11625	0.0252	-0.0223	-0.0426			2.11625	-0.0534	0.0247	0.041			2.11427	0.0253	0.0662	0.0209
2.12019	-0.0612	-0.034	0.0296			2.11822	0.0267	-0.0198	-0.0444			2.11822	-0.0596	0.0259	0.0268			2.11625	0.0252	0.0633	0.0191
2.12216	-0.05	-0.033	0.0286			2.12019	0.0283	-0.0184	-0.0461			2.12019	-0.0597	0.0268	0.0116			2.11822	0.0261	0.0613	0.0172
2.12413	-0.0318	-0.0396	0.0282			2.12216	0.0299	-0.017	-0.0482			2.12216	-0.054	0.0274	0.0009			2.12019	0.028	0.06	0.0169
2.12611	-0.0054	-0.0506	0.028			2.12413	0.0312	-0.0147	-0.051			2.12413	-0.0447	0.0283	-0.0021			2.12216	0.0301	0.0592	0.0186
2.12808	0.0274	-0.0618	0.0276			2.12611	0.0327	-0.0117	-0.0541			2.12611	-0.0355	0.0301	0.0022			2.12413	0.0322	0.0583	0.0208
2.13005	0.0644	-0.0694	0.0262			2.12808	0.0347	-0.009	-0.0571			2.12808	-0.0299	0.0326	0.0107			2.12611	0.0342	0.0566	0.0222
2.13202	0.1066	-0.071	0.0242			2.13005	0.0368	-0.0076	-0.0598			2.13005	-0.0298	0.0352	0.0186			2.12808	0.0365	0.0538	0.0234
2.134	0.1568	-0.0656	0.0226			2.13202	0.0383	-0.0069	-0.0627			2.13202	-0.0343	0.0375	0.022			2.13005	0.0386	0.0503	0.0256
2.13597	0.2128	-0.0552	0.0224			2.134	0.0392	-0.0057	-0.066			2.134	-0.0409	0.0394	0.0189			2.13202	0.04	0.047	0.0293
2.13794	0.2608	-0.0442	0.0236			2.13597	0.0399	-0.0032	-0.0692			2.13597	-0.0467	0.0414	0.0106			2.134	0.0409	0.0449	0.0332
2.13991	0.2814	-0.038	0.0246			2.13794	0.0409	-0.0003	-0.0717			2.13794	-0.0498	0.0435	0.0006			2.13597	0.0421	0.0438	0.0361
2.14189	0.2656	-0.0388	0.0242			2.13991	0.0422	0.0019	-0.073			2.13991	-0.0496	0.045	-0.0071			2.13794	0.0441	0.0431	0.0381
2.14386	0.2236	-0.044	0.0226			2.14189	0.0434	0.0028	-0.0734			2.14189	-0.0468	0.0458	-0.0102			2.13991	0.0467	0.0422	0.0401
2.14583	0.175	-0.0494	0.0212			2.14386	0.0441	0.0025	-0.0737			2.14386	-0.0429	0.0463	-0.009			2.14189	0.0489	0.0412	0.0428
2.1478	0.1308	-0.0522	0.0204			2.14583	0.0443	0.0013	-0.0743			2.14583	-0.0397	0.0474	-0.0054			2.14386	0.05	0.0405	0.0458
2.14977	0.0862	-0.053	0.0206			2.1478	0.0441	-0.0011	-0.0751			2.1478	-0.0384	0.0492	-0.0016			2.14583	0.0503	0.0403	0.0484
2.15175	0.0318	-0.0532	0.0214			2.14977	0.0438	-0.0051	-0.0756			2.14977	-0.0391	0.0507	0.0012			2.1478	0.0509	0.0404	0.0502
2.15372	-0.0306	-0.0526	0.0228			2.15175	0.0432	-0.0098	-0.0754			2.15175	-0.0408	0.0512	0.0022			2.14977	0.0525	0.0408	0.0519
2.15569	-0.0852	-0.0496	0.0244			2.15372	0.0427	-0.0131	-0.0751			2.15372	-0.0426	0.0509	0.0015			2.15175	0.0548	0.0412	0.0536
2.15766	-0.1164	-0.0442	0.0252			2.15569	0.0424	-0.0132	-0.075			2.15569	-0.044	0.0509	-0.0005			2.15372	0.0572	0.0414	0.0549
2.15964	-0.1224	-0.0388	0.0246			2.15766	0.0423	-0.0098	-0.0753			2.15766	-0.0448	0.0519	-0.0028			2.15569	0.0588	0.0414	0.0551
2.16161	-0.1136	-0.0358	0.0234			2.15964	0.042	-0.0045	-0.075			2.15964	-0.0449	0.0539	-0.0033			2.15766	0.0594	0.0414	0.0547
2.16358	-0.101	-0.0362	0.0226			2.16161	0.0412	0.0016	-0.0734			2.16161	-0.0436	0.0562	-0.001			2.15964	0.0591	0.0415	0.0547
2.16555	-0.0886	-0.0382	0.0228			2.16358	0.0404	0.0088	-0.0709			2.16358	-0.0408	0.0579	0.0037			2.16161	0.0582	0.0421	0.0557
2.16752	-0.077	-0.0402	0.0234			2.16555	0.0402	0.0179	-0.069			2.16555	-0.0376	0.0587	0.0094			2.16358	0.0565	0.0432	0.057
2.1695	-0.0676	-0.041	0.0232			2.16752	0.0408	0.0284	-0.0683			2.16752	-0.0353	0.0587	0.0146			2.16555	0.0539	0.0447	0.0572
2.17147	-0.063	-0.0408	0.0216			2.1695	0.0414	0.0383	-0.0679			2.1695	-0.0347	0.0588	0.0191			2.16752	0.0506	0.0462	0.0561
2.17344	-0.0628	-0.0398	0.019			2.17147	0.0406	0.046	-0.0663			2.17147	-0.0347	0.0594	0.0236			2.1695	0.047	0.0473	0.0545
2.17541	-0.063	-0.0378	0.017			2.17344	0.0384	0.0507	-0.0635			2.17344	-0.0339	0.0607	0.0283			2.17147	0.0432	0.0482	0.054
2.17739	-0.061	-0.036	0.0164			2.17541	0.0353	0.0534	-0.0611			2.17541	-0.0318	0.0622	0.0326			2.17344	0.0387	0.0489	0.0548
2.17936	-0.0578	-0.0352	0.0172			2.17739	0.0319	0.0546	-0.0605			2.17739	-0.029	0.0632	0.0357			2.17541	0.0333	0.0497	0.0556
2.18133	-0.0558	-0.0356	0.019			2.17936	0.0282	0.0544	-0.061			2.17936	-0.0263	0.0638	0.0373			2.17739	0.028	0.0508	0.0548
2.1833	-0.0554	-0.0366	0.021			2.18133	0.0236	0.0533	-0.0607			2.18133	-0.0238	0.0644	0.0381			2.17936	0.0237	0.0522	0.0525
2.18528	-0.0538	-0.0366	0.0222			2.1833	0.0184	0.0521	-0.0596			2.1833	-0.021	0.0658	0.0388			2.18133	0.0208	0.0539	0.0496
2.18725	-0.0486	-0.0354	0.0226			2.18528	0.0137	0.052	-0.0588			2.18528	-0.0177	0.0681	0.0396			2.1833	0.0188	0.0557	0.0469
2.18922	-0.0408	-0.0338	0.023			2.18725	0.0104	0.0529	-0.0588			2.18725	-0.0139	0.0706	0.0402			2.18528	0.0168	0.0572	0.0439
2.19119	-0.0336	-0.0322	0.0244			2.18922	0.0091	0.0541	-0.058			2.18922	-0.01	0.0729	0.0406			2.18725	0.0154	0.0581	0.0401
2.19316	-0.0298	-0.0312	0.0266			2.19119	0.0106	0.0551	-0.0555			2.19119	-0.0061	0.0751	0.0408			2.18922	0.0155	0.0588	0.0353
2.19514	-0.0304	-0.03	0.0274			2.19316	0.0169	0.0561	-0.0542			2.19316	-0.002	0.0773	0.0407			2.19119	0.0172	0.0599	0.0306
2.19711	-0.035	-0.029	0.025			2.19514	0.0299	0.0579	-0.0604			2.19514	0.0023	0.0798	0.0403			2.19316	0.0193	0.0618	0.0265
2.19908	-0.0422	-0.0286	0.0198			2.19711	0.0496	0.0604	-0.0778			2.19711	0.0069	0.0824	0.0392			2.19514	0.0206	0.0642	0.0225
2.20105	-0.0496	-0.03	0.014			2.19908	0.0751	0.0627	-0.1035			2.19908	0.0119	0.085	0.0379			2.19711	0.021	0.066	0.0181
2.20303	-0.054	-0.0318	0.0096			2.20105	0.1069	0.0639	-0.129			2.20105	0.0175	0.0871	0.0369			2.19908	0.0219	0.0667	0.0136
2.205	-0.0536	-0.0316	0.006			2.20303	0.1472	0.0639	-0.1467			2.20303	0.0238	0.089	0.0361			2.20105	0.0235	0.0666	0.01
2.20697	-0.0488	-0.0292	0.0012			2.205	0.1958	0.0635	-0.1543			2.205	0.0306	0.0909	0.0351			2.20303	0.0249	0.0667	0.0081
2.20894	-0.042	-0.0266	-0.005			2.20697	0.2448	0.0636	-0.1539			2.20697	0.0375	0.0932	0.0338			2.205	0.0246	0.0672	0.0076
2.21091	-0.0362	-0.026	-0.0104			2.20894	0.28	0.0643	-0.1481			2.20894	0.0443	0.096	0.0322			2.20697	0.0228	0.0676	0.007
2.21289	-0.033	-0.0278	-0.0116			2.21091	0.2902	0.0653	-0.1373			2.21091	0.0509	0.0986	0.0302			2.20894	0.0208	0.0671	0.0051
2.21486	-0.0326	-0.0298	-0.0068			2.21289	0.2762	0.0665	-0.1195			2.21289	0.0571	0.1003	0.0275			2.21091	0.0198	0.0655	0.0027
2.21683	-0.0338	-0.0298	0.0038			2.21486	0.2497	0.0679	-0.0931			2.21486	0.0628	0.1011	0.0237			2.21289	0.0197	0.0633	0.0009
2.2188	-0.036	-0.0278	0.0198			2.21683	0.2218	0.0696	-0.0589			2.21683	0.0672	0.1019	0.0188			2.21486	0.0194	0.0612	0.0008
2.22078	-0.0382	-0.0258	0.0432			2.2188	0.1938	0.0707	-0.0213			2.2188	0.0702	0.1042	0.0137			2.21683	0.0182	0.0591	0.002
2.22275	-0.04	-0.0246	0.0756			2.22078	0.1595	0.0707	0.0125			2.22078	0.0719	0.1082	0.0092			2.2188	0.0164	0.0565	0.0029
2.22472	-0.04	-0.0244	0.1162			2.22275	0.1163	0.0699	0.0359			2.22275	0.0732	0.1128	0.0047			2.22078	0.0151	0.0531	0.002
2.22669	-0.0378	-0.0252	0.161			2.22472	0.0722	0.0693	0.0471			2.22472	0.0741	0.1163	-0.0007			2.22275	0.0143	0.0495	-0.0003
2.22867	-0.034	-0.0266	0.2082			2.22669	0.0406	0.0693	0.0492			2.22669	0.074	0.1179	-0.0073			2.22472	0.0134	0.0463	-0.0028
2.23064	-0.0302	-0.0276	0.2588			2.22867	0.0291	0.0694	0.0476			2.22867	0.0723	0.1191	-0.0145			2.22669	0.012	0.0436	-0.0043
2.23261	-0.028	-0.0274	0.313			2.23064	0.0347	0.069	0.0459			2.23064	0.0692	0.1216	-0.0207			2.22867	0.0103	0.0406	-0.005
2.23458	-0.0276	-0.0256	0.3606			2.23261	0.0478	0.068	0.0441			2.23261	0.0659	0.1261	-0.0254			2.23064	0.0091	0.0363	-0.0062
2.23655	-0.0284	-0.023	0.3822			2.23458	0.0603	0.0674	0.0414			2.23458	0.0632	0.1316	-0.029			2.23261	0.0084	0.0305	-0.0085
2.23853	-0.0294	-0.0216	0.3612			2.23655	0.0688	0.0677	0.0376			2.23655	0.0607	0.1366	-0.0329			2.23458	0.0077	0.0238	-0.0112
2.2405	-0.0302	-0.0226	0.2986			2.23853	0.0729	0.0683	0.0341			2.23853	0.0576	0.1406	-0.0376			2.23655	0.0065	0.0167	-0.0131
2.24247	-0.0306	-0.0248	0.2132			2.2405	0.0721	0.0683	0.032			2.2405	0.0539	0.1444	-0.043			2.23853	0.0048	0.0095	-0.0137
2.24444	-0.03	-0.0262	0.127			2.24247	0.0663	0.0677	0.0318			2.24247	0.0502	0.1487	-0.0481			2.2405	0.0031	0.0021	-0.0134
2.24642	-0.0286	-0.026	0.0478			2.24444	0.0564	0.0674	0.0335			2.24444	0.0469	0.1539	-0.0524			2.24247	0.002	-0.0054	-0.0133
2.24839	-0.0272	-0.025	-0.0306			2.24642	0.0439	0.0681	0.0364			2.24642	0.0433	0.1595	-0.0561			2.24444	0.0017	-0.0127	-0.0137
2.25036	-0.0264	-0.0246	-0.1124			2.24839	0.0302	0.0694	0.039			2.24839	0.0388	0.1648	-0.0598			2.24642	0.0017	-0.0194	-0.0148
2.25233	-0.0264	-0.025	-0.188			2.25036	0.0157	0.0704	0.0392			2.25036	0.0333	0.1695	-0.0639			2.24839	0.0015	-0.0249	-0.0163
2.2543	-0.0262	-0.026	-0.2386			2.25233	0.0012	0.071	0.0356			2.25233	0.0276	0.1737	-0.0679			2.25036	0.0004	-0.0291	-0.0181
2.25628	-0.0256	-0.0264	-0.2518			2.2543	-0.0115	0.0718	0.029			2.2543	0.0225	0.1778	-0.0714			2.25233	-0.0012	-0.032	-0.0198
2.25825	-0.025	-0.0266	-0.232			2.25628	-0.0199	0.0729	0.0217			2.25628	0.0177	0.1819	-0.0742			2.2543	-0.0024	-0.0334	-0.0214
2.26022	-0.0252	-0.027	-0.1938			2.25825	-0.0232	0.0739	0.0163			2.25825	0.0126	0.1858	-0.0766			2.25628	-0.0022	-0.0336	-0.0235
2.26219	-0.0258	-0.0274	-0.152			2.26022	-0.0226	0.0742	0.014			2.26022	0.0069	0.189	-0.0787			2.25825	-0.0005	-0.033	-0.0266
2.26417	-0.0262	-0.027	-0.1144			2.26219	-0.021	0.0739	0.0142			2.26219	0.0012	0.1912	-0.08			2.26022	0.0017	-0.0322	-0.0306
2.26614	-0.0258	-0.025	-0.0846			2.26417	-0.0216	0.0736	0.0157			2.26417	-0.0039	0.1931	-0.0797			2.26219	0.0041	-0.0316	-0.0343
2.26811	-0.025	-0.0222	-0.063			2.26614	-0.0261	0.0736	0.0171			2.26614	-0.0078	0.1955	-0.0775			2.26417	0.0064	-0.0316	-0.0368
2.27008	-0.0252	-0.0194	-0.0488			2.26811	-0.0342	0.0737	0.0172			2.26811	-0.011	0.198	-0.0739			2.26614	0.0082	-0.0318	-0.0384
2.27206	-0.0264	-0.0178	-0.0392			2.27008	-0.0434	0.0739	0.0151			2.27008	-0.0139	0.1998	-0.0698			2.26811	0.0093	-0.0319	-0.04
2.27403	-0.0274	-0.0172	-0.0314			2.27206	-0.0512	0.0742	0.0113			2.27206	-0.017	0.1999	-0.0658			2.27008	0.0106	-0.0314	-0.0422
2.276	-0.027	-0.0166	-0.025			2.27403	-0.0555	0.0751	0.0071			2.27403	-0.02	0.1986	-0.0616			2.27206	0.0135	-0.0304	-0.0441
2.27797	-0.0258	-0.0148	-0.0206			2.276	-0.0562	0.0765	0.0039			2.276	-0.0228	0.1966	-0.0568			2.27403	0.0182	-0.0292	-0.0447
2.27994	-0.025	-0.011	-0.0176			2.27797	-0.0546	0.078	0.0023			2.27797	-0.0256	0.1941	-0.0506			2.276	0.0233	-0.0285	-0.0442
2.28192	-0.026	-0.0058	-0.0138			2.27994	-0.0525	0.0792	0.0017			2.27994	-0.0284	0.1909	-0.0434			2.27797	0.0266	-0.0279	-0.0435
2.28389	-0.0278	-0.001	-0.0064			2.28192	-0.0516	0.0805	0.0013			2.28192	-0.0312	0.1865	-0.0361			2.27994	0.0317	-0.027	-0.0433
2.28586	-0.029	0.002	0.0048			2.28389	-0.0529	0.0821	0.0008			2.28389	-0.0336	0.1812	-0.0298			2.28192	0.0369	-0.0253	-0.0431
2.28783	-0.0288	0.0034	0.0178			2.28586	-0.0562	0.0838	0.0004			2.28586	-0.0357	0.1753	-0.0252			2.28389	0.0384	-0.0231	-0.0421
2.28981	-0.0284	0.0048	0.0298			2.28783	-0.0605	0.085	-0.0004			2.28783	-0.0383	0.1695	-0.0214			2.28586	0.035	-0.0208	-0.0406
2.29178	-0.0284	0.008	0.0366			2.28981	-0.0646	0.0856	-0.0027			2.28981	-0.0419	0.164	-0.0171			2.28783	0.0324	-0.0193	-0.0391
2.29375	-0.029	0.0134	0.0354			2.29178	-0.0676	0.0858	-0.0067			2.29178	-0.0463	0.1594	-0.0118			2.28981	0.0382	-0.0188	-0.0381
2.29572	-0.03	0.0196	0.0264			2.29375	-0.0692	0.0858	-0.0117			2.29375	-0.0507	0.156	-0.0061			2.29178	0.05	-0.019	-0.0368
2.29769	-0.031	0.0246	0.0138			2.29572	-0.0696	0.0856	-0.0161			2.29572	-0.0542	0.1541	-0.0011			2.29375	0.0562	-0.0195	-0.0346
2.29967	-0.0322	0.0272	0.0044			2.29769	-0.0692	0.0852	-0.0197			2.29769	-0.0574	0.1531	0.0027			2.29572	0.0513	-0.0199	-0.0316
2.30164	-0.0336	0.0282	0.0024			2.29967	-0.0687	0.0848	-0.0236			2.29967	-0.0613	0.1522	0.0056			2.29769	0.0447	-0.0199	-0.0288
2.30361	-0.0348	0.0294	0.0068			2.30164	-0.0688	0.0848	-0.0292			2.30164	-0.0665	0.1509	0.0083			2.29967	0.0477	-0.0195	-0.0267
2.30558	-0.0358	0.0324	0.0144			2.30361	-0.0698	0.0854	-0.0359			2.30361	-0.0725	0.1493	0.0111			2.30164	0.0557	-0.0187	-0.0251
2.30756	-0.0366	0.0368	0.0212			2.30558	-0.0711	0.0867	-0.0419			2.30558	-0.0784	0.1479	0.0141			2.30361	0.0535	-0.0178	-0.023
2.30953	-0.0384	0.0406	0.0256			2.30756	-0.0724	0.0885	-0.0458			2.30756	-0.0836	0.1465	0.0175			2.30558	0.0403	-0.0172	-0.0201
2.3115	-0.041	0.0432	0.027			2.30953	-0.0734	0.0904	-0.0484			2.30953	-0.0883	0.1452	0.0215			2.30756	0.0384	-0.0171	-0.0167
2.31347	-0.0438	0.045	0.0258			2.3115	-0.0743	0.0921	-0.0514			2.3115	-0.0926	0.1436	0.0258			2.30953	0.0653	-0.017	-0.0141
2.31544	-0.0456	0.0476	0.0224			2.31347	-0.0752	0.0933	-0.0556			2.31347	-0.0963	0.142	0.0297			2.3115	0.1047	-0.0164	-0.0123
2.31742	-0.0464	0.0508	0.0188			2.31544	-0.0758	0.0943	-0.0599			2.31544	-0.0993	0.1401	0.0328			2.31347	0.1186	-0.0152	-0.0107
2.31939	-0.0472	0.0534	0.0158			2.31742	-0.0757	0.0958	-0.0628			2.31742	-0.1019	0.1379	0.0354			2.31544	0.0926	-0.0139	-0.0087
2.32136	-0.0486	0.0538	0.0146			2.31939	-0.0751	0.098	-0.0638			2.31939	-0.1045	0.1351	0.0386			2.31742	0.0558	-0.0131	-0.0064
2.32333	-0.0504	0.0542	0.0148			2.32136	-0.0746	0.1001	-0.064			2.32136	-0.107	0.1321	0.0428			2.31939	0.047	-0.0132	-0.0047
2.32531	-0.0516	0.0566	0.0164			2.32333	-0.0746	0.1011	-0.0645			2.32333	-0.109	0.1299	0.0474			2.32136	0.0679	-0.0135	-0.004
2.32728	-0.0524	0.0612	0.0184			2.32531	-0.0749	0.1011	-0.0658			2.32531	-0.1101	0.129	0.0513			2.32333	0.0817	-0.0133	-0.0035
2.32925	-0.0534	0.065	0.02			2.32728	-0.0754	0.1011	-0.0677			2.32728	-0.1104	0.1289	0.0541			2.32531	0.0584	-0.0122	-0.0024
2.33122	-0.0554	0.0652	0.021			2.32925	-0.0759	0.1022	-0.07			2.32925	-0.1105	0.1289	0.0566			2.32728	0.0091	-0.0108	-0.0002
2.3332	-0.0578	0.0626	0.0214			2.33122	-0.0762	0.1043	-0.0726			2.33122	-0.1107	0.1284	0.0598			2.32925	-0.03	-0.0099	0.0017
2.33517	-0.0594	0.0612	0.0212			2.3332	-0.076	0.106	-0.0753			2.3332	-0.1107	0.1272	0.0637			2.33122	-0.0389	-0.0097	0.0026
2.33714	-0.0602	0.0624	0.02			2.33517	-0.0751	0.1062	-0.0777			2.33517	-0.1106	0.1246	0.0676			2.3332	-0.0284	-0.0095	0.0026
2.33911	-0.061	0.065	0.018			2.33714	-0.0739	0.1055	-0.0794			2.33714	-0.1105	0.1209	0.0714			2.33517	-0.0203	-0.0089	0.0031
2.34108	-0.0624	0.0656	0.0158			2.33911	-0.0725	0.1048	-0.0805			2.33911	-0.1105	0.1157	0.0756			2.33714	-0.0215	-0.0085	0.0047
2.34306	-0.0642	0.0632	0.0148			2.34108	-0.0712	0.105	-0.0816			2.34108	-0.1103	0.1084	0.081			2.33911	-0.0249	-0.0096	0.0068
2.34503	-0.0658	0.059	0.0156			2.34306	-0.0701	0.1055	-0.0827			2.34306	-0.1091	0.0987	0.0868			2.34108	-0.0249	-0.0129	0.0085
2.347	-0.0672	0.0552	0.017			2.34503	-0.0689	0.1057	-0.0837			2.34503	-0.107	0.0868	0.0918			2.34306	-0.0232	-0.0168	0.0093
2.34897	-0.068	0.0516	0.0178			2.347	-0.0675	0.1053	-0.0841			2.347	-0.105	0.0753	0.0956			2.34503	-0.0225	-0.0189	0.01
2.35095	-0.0682	0.0474	0.0178			2.34897	-0.0662	0.1049	-0.0839			2.34897	-0.1038	0.0664	0.099			2.347	-0.0215	-0.0177	0.0113
2.35292	-0.068	0.0424	0.0172			2.35095	-0.0651	0.105	-0.0835			2.35095	-0.1033	0.0592	0.1031			2.34897	-0.0183	-0.0137	0.0131
2.35489	-0.0678	0.0374	0.0168			2.35292	-0.0643	0.1057	-0.0831			2.35292	-0.1021	0.0533	0.1081			2.35095	-0.0139	-0.0089	0.0147
2.35686	-0.068	0.033	0.0164			2.35489	-0.0639	0.1064	-0.0827			2.35489	-0.0994	0.0527	0.1128			2.35292	-0.0149	-0.0043	0.016
2.35883	-0.0688	0.029	0.016			2.35686	-0.0637	0.1065	-0.0824			2.35686	-0.0956	0.0659	0.1163			2.35489	-0.0211	0.0003	0.0173
2.36081	-0.069	0.0238	0.0154			2.35883	-0.0634	0.1061	-0.082			2.35883	-0.092	0.0966	0.1185			2.35686	-0.0281	0.0059	0.0188
2.36278	-0.0684	0.0178	0.0154			2.36081	-0.0632	0.1055	-0.0817			2.36081	-0.0896	0.1373	0.1201			2.35883	-0.032	0.013	0.0205
2.36475	-0.0674	0.0122	0.0156			2.36278	-0.0629	0.1055	-0.081			2.36278	-0.0881	0.1775	0.1215			2.36081	-0.0305	0.0203	0.022
2.36672	-0.067	0.0082	0.0152			2.36475	-0.0624	0.1059	-0.0792			2.36475	-0.0863	0.2187	0.1228			2.36278	-0.0239	0.0259	0.0231
2.3687	-0.0668	0.005	0.0138			2.36672	-0.0614	0.1057	-0.0761			2.36672	-0.0836	0.2752	0.1239			2.36475	-0.0149	0.0285	0.0241
2.37067	-0.0664	0.0012	0.0122			2.3687	-0.0602	0.1037	-0.0723			2.3687	-0.0805	0.3523	0.125			2.36672	-0.0067	0.0281	0.0254
2.37264	-0.0648	-0.0036	0.0114			2.37067	-0.0593	0.0996	-0.0687			2.37067	-0.0777	0.4256	0.1264			2.3687	-0.0014	0.0261	0.0269
2.37461	-0.0622	-0.0082	0.0116			2.37264	-0.0589	0.0949	-0.0654			2.37264	-0.0755	0.453	0.1276			2.37067	0.0008	0.0239	0.0281
2.37659	-0.0596	-0.0122	0.012			2.37461	-0.0587	0.0919	-0.0616			2.37461	-0.0735	0.4131	0.1282			2.37264	0.0006	0.0221	0.029
2.37856	-0.0578	-0.0158	0.0118			2.37659	-0.0584	0.0919	-0.0579			2.37659	-0.0708	0.33	0.1281			2.37461	-0.0002	0.0211	0.0297
2.38053	-0.0558	-0.0204	0.0112			2.37856	-0.0577	0.0939	-0.0553			2.37856	-0.0674	0.2506	0.128			2.37659	-0.0002	0.0205	0.0301
2.3825	-0.0528	-0.025	0.011			2.38053	-0.0568	0.0959	-0.0547			2.38053	-0.0634	0.1997	0.1283			2.37856	0.0018	0.0203	0.0298
2.38447	-0.0488	-0.0282	0.011			2.3825	-0.0559	0.0967	-0.0557			2.3825	-0.059	0.1614	0.1289			2.38053	0.0062	0.0203	0.0287
2.38645	-0.0444	-0.0288	0.0104			2.38447	-0.0551	0.0973	-0.0571			2.38447	-0.0544	0.1072	0.1294			2.3825	0.0124	0.0202	0.0272
2.38842	-0.0408	-0.0284	0.0088			2.38645	-0.0538	0.0996	-0.0583			2.38645	-0.0498	0.0355	0.1293			2.38447	0.0187	0.0196	0.0259
2.39039	-0.0378	-0.0298	0.007			2.38842	-0.0518	0.1039	-0.0605			2.38842	-0.0452	-0.0232	0.1289			2.38645	0.0232	0.0188	0.0252
2.39236	-0.0346	-0.0334	0.0056			2.39039	-0.0491	0.1087	-0.0644			2.39039	-0.0408	-0.0384	0.1287			2.38842	0.0243	0.0185	0.0246
2.39434	-0.0302	-0.0372	0.0052			2.39236	-0.0462	0.1119	-0.0688			2.39236	-0.0363	-0.0085	0.1288			2.39039	0.0227	0.0187	0.0235
2.39631	-0.0246	-0.0388	0.0044			2.39434	-0.0431	0.1128	-0.0711			2.39434	-0.0319	0.0424	0.129			2.39236	0.0204	0.0185	0.0218
2.39828	-0.019	-0.0378	0.0026			2.39631	-0.0401	0.1123	-0.069			2.39631	-0.028	0.0892	0.1295			2.39434	0.0195	0.0169	0.02
2.40025	-0.0138	-0.0364	-0.0004			2.39828	-0.0369	0.1116	-0.0611			2.39828	-0.025	0.1226	0.1313			2.39631	0.0203	0.0138	0.0188
2.40222	-0.0092	-0.0364	-0.0034			2.40025	-0.0335	0.1109	-0.0465			2.40025	-0.0221	0.1437	0.135			2.39828	0.0217	0.0103	0.0184
2.4042	-0.005	-0.038	-0.0052			2.40222	-0.0301	0.1099	-0.0242			2.40222	-0.0178	0.1537	0.14			2.40025	0.0225	0.0076	0.0185
2.40617	-0.0008	-0.0398	-0.0062			2.4042	-0.027	0.1086	0.0069			2.4042	-0.012	0.1513	0.1448			2.40222	0.0231	0.0061	0.019
2.40814	0.003	-0.0412	-0.0068			2.40617	-0.0244	0.1073	0.0479			2.40617	-0.0058	0.1392	0.1483			2.4042	0.0249	0.0054	0.0198
2.41011	0.0062	-0.0424	-0.0084			2.40814	-0.0223	0.1061	0.0998			2.40814	-0.001	0.1237	0.1509			2.40617	0.0283	0.0049	0.0209
2.41209	0.0086	-0.0438	-0.0108			2.41011	-0.0203	0.105	0.1623			2.41011	0.0024	0.1091	0.1539			2.40814	0.0319	0.0042	0.0218
2.41406	0.0104	-0.0446	-0.0132			2.41209	-0.018	0.1041	0.2301			2.41209	0.0059	0.0953	0.1577			2.41011	0.0343	0.0031	0.0224
2.41603	0.0112	-0.0446	-0.0146			2.41406	-0.0154	0.1032	0.2913			2.41406	0.0107	0.0807	0.1617			2.41209	0.0352	0.0014	0.0234
2.418	0.0112	-0.0444	-0.0156			2.41603	-0.0131	0.1024	0.3319			2.41603	0.016	0.0666	0.1649			2.41406	0.0357	-0.0006	0.0252
2.41998	0.0108	-0.0448	-0.0172			2.418	-0.0112	0.1015	0.3452			2.418	0.0202	0.0581	0.1671			2.41603	0.0366	-0.0022	0.0273
2.42195	0.0104	-0.0458	-0.0194			2.41998	-0.0095	0.1005	0.3369			2.41998	0.0225	0.0584	0.1685			2.418	0.0377	-0.0028	0.0286
2.42392	0.0106	-0.0468	-0.0218			2.42195	-0.0077	0.0995	0.3182			2.42195	0.0239	0.0656	0.1698			2.41998	0.0384	-0.0027	0.0283
2.42589	0.0112	-0.0468	-0.0234			2.42392	-0.0055	0.0981	0.2953			2.42392	0.0251	0.0737	0.1713			2.42195	0.0385	-0.0023	0.0275
2.42786	0.0116	-0.0462	-0.0244			2.42589	-0.003	0.0951	0.265			2.42589	0.0262	0.0767	0.173			2.42392	0.0389	-0.0017	0.0275
2.42984	0.0108	-0.0456	-0.0256			2.42786	-0.0004	0.0899	0.2226			2.42786	0.0267	0.0709	0.1753			2.42589	0.0398	-0.0005	0.0289
2.43181	0.0096	-0.0454	-0.0272			2.42984	0.0021	0.0837	0.1722			2.42984	0.0264	0.0564	0.1782			2.42786	0.0405	0.0016	0.0303
2.43378	0.0088	-0.0452	-0.029			2.43181	0.0041	0.0788	0.1265			2.43181	0.0264	0.0364	0.1813			2.42984	0.0406	0.0039	0.0303
2.43575	0.0084	-0.0444	-0.03			2.43378	0.0055	0.0771	0.0978			2.43378	0.0272	0.0156	0.1837			2.43181	0.0402	0.0057	0.0289
2.43773	0.0082	-0.0438	-0.0296			2.43575	0.006	0.0777	0.0885			2.43575	0.0284	-0.0011	0.1848			2.43378	0.0399	0.0067	0.0277
2.4397	0.0072	-0.0444	-0.0282			2.43773	0.0062	0.0778	0.0919			2.43773	0.029	-0.0113	0.1851			2.43575	0.0403	0.007	0.0274
2.44167	0.0056	-0.046	-0.027			2.4397	0.0066	0.0756	0.0999			2.4397	0.0289	-0.0157	0.1853			2.43773	0.0414	0.007	0.0273
2.44364	0.0038	-0.0466	-0.0266			2.44167	0.0076	0.0716	0.1086			2.44167	0.029	-0.0175	0.1859			2.4397	0.0427	0.0068	0.0262
2.44561	0.0026	-0.0448	-0.0268			2.44364	0.0085	0.0681	0.1168			2.44364	0.0303	-0.0207	0.1861			2.44167	0.0434	0.0067	0.0234
2.44759	0.0018	-0.0416	-0.0268			2.44561	0.0086	0.066	0.1229			2.44561	0.0322	-0.0286	0.185			2.44364	0.0432	0.0071	0.0199
2.44956	0.0006	-0.0394	-0.0258			2.44759	0.0081	0.064	0.1249			2.44759	0.0341	-0.0423	0.1822			2.44561	0.0421	0.008	0.0165
2.45153	-0.001	-0.0402	-0.0238			2.44956	0.0078	0.06	0.1227			2.44956	0.0354	-0.0609	0.1784			2.44759	0.0406	0.0088	0.0133
2.4535	-0.0024	-0.0426	-0.0216			2.45153	0.0084	0.0541	0.1182			2.45153	0.0367	-0.0809	0.1744			2.44956	0.0397	0.0086	0.0099
2.45548	-0.0028	-0.0432	-0.0198			2.4535	0.0099	0.0482	0.1133			2.4535	0.0384	-0.0986	0.1707			2.45153	0.0398	0.0072	0.0061
2.45745	-0.0026	-0.0408	-0.0188			2.45548	0.0114	0.0443	0.1081			2.45548	0.0399	-0.1114	0.1666			2.4535	0.0407	0.0053	0.0021
2.45942	-0.0026	-0.0366	-0.018			2.45745	0.0126	0.0429	0.102			2.45745	0.0404	-0.1189	0.1624			2.45548	0.0414	0.0039	-0.0015
2.46139	-0.0038	-0.0332	-0.017			2.45942	0.0133	0.0428	0.0955			2.45942	0.04	-0.1223	0.1587			2.45745	0.0417	0.0032	-0.0041
2.46337	-0.0052	-0.0318	-0.0154			2.46139	0.0141	0.0425	0.0914			2.46139	0.0397	-0.124	0.1566			2.45942	0.0419	0.0021	-0.0056
2.46534	-0.0062	-0.0314	-0.0132			2.46337	0.0152	0.0411	0.0919			2.46337	0.0402	-0.1261	0.1556			2.46139	0.0415	-0.0007	-0.0062
2.46731	-0.006	-0.0306	-0.011			2.46534	0.0166	0.0386	0.0961			2.46534	0.041	-0.1301	0.1547			2.46337	0.0396	-0.0051	-0.0065
2.46928	-0.0056	-0.029	-0.0088			2.46731	0.018	0.0356	0.101			2.46731	0.0406	-0.1361	0.1531			2.46534	0.0359	-0.0099	-0.007
2.47125	-0.0054	-0.0272	-0.0066			2.46928	0.0192	0.0335	0.1038			2.46928	0.0388	-0.1429	0.1512			2.46731	0.0305	-0.0136	-0.0078
2.47323	-0.006	-0.0258	-0.0038			2.47125	0.0202	0.0328	0.1032			2.47125	0.037	-0.1491	0.15			2.46928	0.0249	-0.0159	-0.0084
2.4752	-0.0062	-0.0242	-0.0004			2.47323	0.0214	0.0327	0.0996			2.47323	0.0365	-0.1538	0.1497			2.47125	0.0202	-0.0175	-0.0085
2.47717	-0.0062	-0.0224	0.0032			2.4752	0.0229	0.0309	0.0941			2.4752	0.0375	-0.1571	0.1495			2.47323	0.0164	-0.0192	-0.0084
2.47914	-0.0062	-0.0204	0.0066			2.47717	0.0246	0.0265	0.0886			2.47717	0.0384	-0.1593	0.1486			2.4752	0.0134	-0.0214	-0.0086
2.48112	-0.0066	-0.0194	0.0106			2.47914	0.0262	0.0214	0.0852			2.47914	0.0383	-0.1604	0.1466			2.47717	0.0112	-0.0235	-0.0095
2.48309	-0.0076	-0.0188	0.0152			2.48112	0.0274	0.0188	0.0853			2.48112	0.0377	-0.1609	0.1441			2.47914	0.0095	-0.0247	-0.0105
2.48506	-0.008	-0.0178	0.0206			2.48309	0.0284	0.0199	0.0892			2.48309	0.0374	-0.1622	0.142			2.48112	0.0095	-0.0248	-0.0115
2.48703	-0.008	-0.016	0.026			2.48506	0.0298	0.022	0.0954			2.48506	0.0377	-0.1654	0.1406			2.48309	0.0147	-0.0242	-0.0123
2.489	-0.008	-0.0138	0.0306			2.48703	0.0318	0.0218	0.1016			2.48703	0.038	-0.1699	0.1394			2.48506	0.0291	-0.0237	-0.0133
2.49098	-0.0088	-0.0118	0.0346			2.489	0.0338	0.0193	0.1057			2.489	0.0379	-0.1738	0.1385			2.48703	0.052	-0.0238	-0.014
2.49295	-0.01	-0.0104	0.039			2.49098	0.0354	0.0175	0.107			2.49098	0.0383	-0.1752	0.138			2.489	0.0768	-0.0243	-0.0143
2.49492	-0.0108	-0.009	0.0448			2.49295	0.0363	0.0193	0.1063			2.49295	0.0394	-0.1744	0.1382			2.49098	0.0963	-0.0251	-0.0142
2.49689	-0.0108	-0.0076	0.0514			2.49492	0.0372	0.0237	0.105			2.49492	0.0392	-0.1732	0.1388			2.49295	0.1124	-0.0259	-0.014
2.49887	-0.0106	-0.0066	0.0584			2.49689	0.0385	0.0271	0.1049			2.49689	0.0363	-0.173	0.1392			2.49492	0.1351	-0.0266	-0.0141
2.50084	-0.0106	-0.0064	0.065			2.49887	0.0402	0.0275	0.1069			2.49887	0.0308	-0.1729	0.1395			2.49689	0.1669	-0.027	-0.0144
2.50281	-0.011	-0.0066	0.071			2.50084	0.0419	0.026	0.1108			2.50084	0.0243	-0.1714	0.1405			2.49887	0.191	-0.0271	-0.0145
2.50478	-0.011	-0.0056	0.0762			2.50281	0.0431	0.0255	0.1154			2.50281	0.0187	-0.1675	0.1427			2.50084	0.18	-0.027	-0.0142
2.50676	-0.011	-0.0026	0.0806			2.50478	0.0437	0.028	0.1196			2.50478	0.0141	-0.162	0.1438			2.50281	0.1219	-0.0271	-0.014
2.50873	-0.0112	0.0006	0.0834			2.50676	0.044	0.0313	0.1232			2.50676	0.01	-0.1565	0.1418			2.50478	0.0349	-0.0274	-0.0139
2.5107	-0.012	0.0024	0.0852			2.50873	0.0443	0.0315	0.1263			2.50873	0.0067	-0.152	0.1359			2.50676	-0.0471	-0.0278	-0.0138
2.51267	-0.0132	0.0022	0.0868			2.5107	0.0445	0.0257	0.1292			2.5107	0.0039	-0.149	0.1271			2.50873	-0.1052	-0.028	-0.0137
2.51464	-0.0136	0.0008	0.0876			2.51267	0.0447	0.0142	0.1315			2.51267	0.0015	-0.1468	0.1175			2.5107	-0.1482	-0.0277	-0.0138
2.51662	-0.0132	0.0002	0.0868			2.51464	0.0449	0.0015	0.1329			2.51464	0.0019	-0.1445	0.1072			2.51267	-0.1934	-0.0268	-0.0136
2.51859	-0.013	0.0018	0.0832			2.51662	0.0452	-0.0075	0.1333			2.51662	0.0107	-0.1417	0.0957			2.51464	-0.2406	-0.0256	-0.0133
2.52056	-0.0134	0.0052	0.0784			2.51859	0.0456	-0.0109	0.1335			2.51859	0.0317	-0.1383	0.0847			2.51662	-0.2695	-0.0244	-0.0135
2.52253	-0.0146	0.0088	0.0744			2.52056	0.0457	-0.0109	0.1342			2.52056	0.0602	-0.1347	0.0772			2.51859	-0.2609	-0.0232	-0.0153
2.52451	-0.015	0.0108	0.0716			2.52253	0.0456	-0.0115	0.1353			2.52253	0.0864	-0.1314	0.0741			2.52056	-0.2163	-0.0217	-0.02
2.52648	-0.0146	0.01	0.0688			2.52451	0.0455	-0.0139	0.1364			2.52451	0.1075	-0.1292	0.0752			2.52253	-0.1548	-0.0194	-0.027
2.52845	-0.014	0.0084	0.0644			2.52648	0.0458	-0.0143	0.1372			2.52648	0.1341	-0.1284	0.0844			2.52451	-0.0953	-0.0162	-0.0333
2.53042	-0.0138	0.008	0.0586			2.52845	0.0464	-0.006	0.138			2.52845	0.1783	-0.1286	0.1099			2.52648	-0.0452	-0.0126	-0.0364
2.53239	-0.0142	0.0094	0.0526			2.53042	0.0467	0.0147	0.1391			2.53042	0.2323	-0.129	0.1561			2.52845	-0.0049	-0.0093	-0.0369
2.53437	-0.0146	0.012	0.0478			2.53239	0.0465	0.0444	0.1404			2.53239	0.2655	-0.1289	0.217			2.53042	0.0247	-0.0066	-0.0375
2.53634	-0.0146	0.0136	0.0436			2.53437	0.0462	0.0755	0.1413			2.53437	0.2498	-0.1283	0.2828			2.53239	0.041	-0.0048	-0.0395
2.53831	-0.0144	0.0134	0.039			2.53634	0.0462	0.103	0.1416			2.53634	0.1887	-0.1284	0.354			2.53437	0.0453	-0.0038	-0.0398
2.54028	-0.0146	0.0118	0.0332			2.53831	0.0465	0.1302	0.1419			2.53831	0.1161	-0.1298	0.4407			2.53634	0.0425	-0.0044	-0.0323
2.54226	-0.0154	0.0106	0.0276			2.54028	0.0465	0.1644	0.1427			2.54028	0.0637	-0.1325	0.5419			2.53831	0.0375	-0.0075	-0.013
2.54423	-0.016	0.0106	0.0228			2.54226	0.046	0.2072	0.1441			2.54226	0.0326	-0.1351	0.628			2.54028	0.0326	-0.013	0.0166
2.5462	-0.016	0.0114	0.0182			2.54423	0.0454	0.2478	0.1454			2.54423	0.0004	-0.136	0.6571			2.54226	0.0278	-0.018	0.0516
2.54817	-0.0156	0.0124	0.013			2.5462	0.0457	0.2688	0.1458			2.5462	-0.047	-0.1354	0.6143			2.54423	0.0239	-0.0207	0.0892
2.55015	-0.0152	0.0126	0.007			2.54817	0.0471	0.2609	0.1454			2.54817	-0.0963	-0.1342	0.5313			2.5462	0.0235	-0.0217	0.1323
2.55212	-0.015	0.0124	0.0012			2.55015	0.0484	0.2313	0.1447			2.55015	-0.1209	-0.1337	0.4578			2.54817	0.0277	-0.0231	0.1856
2.55409	-0.015	0.0126	-0.0034			2.55212	0.0487	0.1953	0.1443			2.55212	-0.1078	-0.1339	0.4137			2.55015	0.0356	-0.0256	0.2447
2.55606	-0.0142	0.0128	-0.0062			2.55409	0.0481	0.1624	0.1442			2.55409	-0.0683	-0.1345	0.3766			2.55212	0.0448	-0.0255	0.2912
2.55803	-0.013	0.0122	-0.008			2.55606	0.0477	0.1293	0.1439			2.55606	-0.0236	-0.1351	0.317			2.55409	0.0519	-0.0171	0.3005
2.56001	-0.012	0.0102	-0.0104			2.55803	0.0483	0.0886	0.143			2.55803	0.0121	-0.136	0.2401			2.55606	0.0538	0.0031	0.2599
2.56198	-0.0118	0.0072	-0.0134			2.56001	0.0496	0.0415	0.1416			2.56001	0.0362	-0.1375	0.1848			2.55803	0.0495	0.0341	0.1803
2.56395	-0.0116	0.0054	-0.0162			2.56198	0.0506	-0.0005	0.1402			2.56198	0.05	-0.1393	0.1842			2.56001	0.0407	0.0726	0.0887
2.56592	-0.0114	0.0058	-0.0184			2.56395	0.0508	-0.0255	0.1394			2.56395	0.0533	-0.1403	0.2341			2.56198	0.0317	0.1168	0.007
2.5679	-0.011	0.007	-0.0194			2.56592	0.0502	-0.0309	0.1392			2.56592	0.0465	-0.1398	0.3015			2.56395	0.0269	0.1673	-0.0625
2.56987	-0.0114	0.0066	-0.02			2.5679	0.0498	-0.0235	0.139			2.5679	0.0337	-0.1384	0.3559			2.56592	0.0282	0.2244	-0.1297
2.57184	-0.0124	0.0038	-0.0206			2.56987	0.0499	-0.0122	0.1385			2.56987	0.02	-0.1373	0.3888			2.5679	0.0347	0.2811	-0.1973
2.57381	-0.0132	0.0004	-0.0216			2.57184	0.0502	-0.0018	0.1378			2.57184	0.0081	-0.1371	0.4062			2.56987	0.0437	0.3213	-0.2504
2.57578	-0.0126	-0.0008	-0.023			2.57381	0.0505	0.0067	0.1373			2.57381	-0.0025	-0.1369	0.4125			2.57184	0.0524	0.3253	-0.268
2.57776	-0.011	0.0004	-0.0238			2.57578	0.0503	0.0127	0.1372			2.57578	-0.0129	-0.1354	0.4068			2.57381	0.0579	0.283	-0.2425
2.57973	-0.0096	0.0028	-0.0236			2.57776	0.0498	0.0151	0.1374			2.57776	-0.0213	-0.132	0.3907			2.57578	0.0586	0.2037	-0.1869
2.5817	-0.0096	0.0044	-0.0228			2.57973	0.0491	0.014	0.1374			2.57973	-0.0241	-0.1274	0.369			2.57776	0.0554	0.111	-0.1241
2.58367	-0.0098	0.0044	-0.0222			2.5817	0.0484	0.0099	0.1366			2.5817	-0.019	-0.1227	0.3466			2.57973	0.0505	0.0256	-0.0708
2.58565	-0.0094	0.0034	-0.023			2.58367	0.0476	0.0037	0.1351			2.58367	-0.0078	-0.119	0.3251			2.5817	0.0465	-0.0478	-0.032
2.58762	-0.0078	0.0022	-0.0244			2.58565	0.047	-0.0039	0.1334			2.58565	0.0043	-0.1158	0.3032			2.58367	0.0449	-0.1161	-0.0065
2.58959	-0.006	0.0008	-0.0252			2.58762	0.0463	-0.0115	0.132			2.58762	0.0109	-0.1124	0.2839			2.58565	0.0459	-0.1808	0.006
2.59156	-0.0052	-0.0002	-0.0244			2.58959	0.0457	-0.0176	0.1312			2.58959	0.0093	-0.108	0.2732			2.58762	0.0489	-0.2283	0.0054
2.59354	-0.005	-0.0004	-0.0232			2.59156	0.0449	-0.0206	0.1306			2.59156	0.0012	-0.1022	0.2748			2.58959	0.0532	-0.2397	-0.0052
2.59551	-0.005	0.0004	-0.0232			2.59354	0.0442	-0.0207	0.1296			2.59354	-0.0085	-0.096	0.2854			2.59156	0.0571	-0.2093	-0.0206
2.59748	-0.0052	0.0016	-0.0254			2.59551	0.0435	-0.0193	0.1278			2.59551	-0.0152	-0.09	0.2967			2.59354	0.0589	-0.1511	-0.0362
2.59945	-0.0052	0.0018	-0.0276			2.59748	0.0432	-0.0176	0.1256			2.59748	-0.0166	-0.0847	0.3			2.59551	0.0579	-0.0875	-0.0502
2.60142	-0.0056	0.0006	-0.0282			2.59945	0.0431	-0.0165	0.1234			2.59945	-0.013	-0.0792	0.2917			2.59748	0.0553	-0.0338	-0.0622
2.6034	-0.0056	-0.0006	-0.0268			2.60142	0.0429	-0.0169	0.1217			2.60142	-0.0061	-0.0729	0.2737			2.59945	0.0531	0.0068	-0.0696
2.60537	-0.0052	-0.0004	-0.0258			2.6034	0.0427	-0.0205	0.12			2.6034	0.0015	-0.0661	0.2519			2.60142	0.0527	0.0355	-0.0691
2.60734	-0.0046	0.0006	-0.0264			2.60537	0.0424	-0.0278	0.1176			2.60537	0.0067	-0.0599	0.2328			2.6034	0.0537	0.0517	-0.06
2.60931	-0.0046	0.0016	-0.0286			2.60734	0.0423	-0.0362	0.1141			2.60734	0.0072	-0.0547	0.2204			2.60537	0.0549	0.0543	-0.0464
2.61129	-0.005	0.0018	-0.0304			2.60931	0.0421	-0.0411	0.1094			2.60931	0.0029	-0.0492	0.216			2.60734	0.0555	0.0468	-0.035
2.61326	-0.005	0.0014	-0.0306			2.61129	0.0413	-0.0389	0.1043			2.61129	-0.0038	-0.0418	0.2173			2.60931	0.0558	0.0351	-0.0308
2.61523	-0.0046	0.0012	-0.0298			2.61326	0.0399	-0.0307	0.099			2.61326	-0.0095	-0.0331	0.22			2.61129	0.056	0.0237	-0.0347
2.6172	-0.004	0.0008	-0.0294			2.61523	0.0382	-0.0211	0.0938			2.61523	-0.0121	-0.0256	0.2195			2.61326	0.056	0.0137	-0.0439
2.61917	-0.004	-0.001	-0.03			2.6172	0.0367	-0.0143	0.0883			2.6172	-0.0116	-0.0217	0.2127			2.61523	0.0556	0.0046	-0.054
2.62115	-0.0046	-0.0042	-0.0314			2.61917	0.0356	-0.0115	0.0823			2.61917	-0.009	-0.0206	0.2001			2.6172	0.0551	-0.0008	-0.0606
2.62312	-0.0048	-0.0066	-0.0328			2.62115	0.0348	-0.0115	0.076			2.62115	-0.0053	-0.0191	0.1839			2.61917	0.0545	0.0015	-0.0608
2.62509	-0.0042	-0.0064	-0.0336			2.62312	0.0339	-0.0134	0.0699			2.62312	-0.0013	-0.0148	0.1672			2.62115	0.0539	0.0113	-0.0538
2.62706	-0.0036	-0.004	-0.034			2.62509	0.0329	-0.0174	0.0643			2.62509	0.0022	-0.0084	0.1525			2.62312	0.0531	0.0234	-0.0419
2.62904	-0.0036	-0.0024	-0.0342			2.62706	0.0322	-0.0236	0.0592			2.62706	0.0044	-0.0032	0.1415			2.62509	0.0521	0.0311	-0.0303
2.63101	-0.0048	-0.0036	-0.0336			2.62904	0.0317	-0.03	0.0543			2.62904	0.005	-0.0009	0.1341			2.62706	0.0513	0.0304	-0.0239
2.63298	-0.0056	-0.0058	-0.0322			2.63101	0.0313	-0.0332	0.0494			2.63101	0.0045	-0.0001	0.1286			2.62904	0.0509	0.0225	-0.0246
2.63495	-0.0054	-0.0064	-0.0302			2.63298	0.031	-0.0322	0.0446			2.63298	0.004	0.0022	0.1222			2.63101	0.051	0.0115	-0.0302
2.63692	-0.004	-0.004	-0.0288			2.63495	0.031	-0.0301	0.04			2.63495	0.0043	0.0073	0.1126			2.63298	0.051	0.0018	-0.0366
2.6389	-0.003	0	-0.0282			2.63692	0.0314	-0.0313	0.0356			2.63692	0.0056	0.014	0.0997			2.63495	0.0507	-0.0033	-0.0408
2.64087	-0.003	0.0026	-0.0278			2.6389	0.0319	-0.0362	0.0311			2.6389	0.0076	0.02	0.0857			2.63692	0.0499	-0.0025	-0.0419
2.64284	-0.0034	0.0028	-0.027			2.64087	0.0321	-0.0403	0.0263			2.64087	0.0101	0.0241	0.073			2.6389	0.0486	0.0038	-0.0402
2.64481	-0.0036	0.0014	-0.0252			2.64284	0.0321	-0.0391	0.0214			2.64284	0.0132	0.0266	0.062			2.64087	0.0469	0.0131	-0.0366
2.64679	-0.0028	0	-0.0236			2.64481	0.0323	-0.0335	0.0166			2.64481	0.0166	0.0279	0.052			2.64284	0.0451	0.0217	-0.0317
2.64876	-0.0016	-0.0004	-0.023			2.64679	0.0333	-0.0291	0.012			2.64679	0.0196	0.0282	0.0423			2.64481	0.0439	0.026	-0.0269
2.65073	-0.0012	-0.0002	-0.0234			2.64876	0.0346	-0.0301	0.008			2.64876	0.0215	0.0278	0.0335			2.64679	0.0435	0.0248	-0.0236
2.6527	-0.0012	0	-0.0236			2.65073	0.0356	-0.0339	0.0046			2.65073	0.0224	0.0268	0.0269			2.64876	0.0438	0.0195	-0.0222
2.65468	-0.0014	-0.0004	-0.0228			2.6527	0.0361	-0.0339	0.0016			2.6527	0.0228	0.0254	0.0223			2.65073	0.0441	0.013	-0.0219
2.65665	-0.0012	-0.001	-0.0216			2.65468	0.0367	-0.0272	-0.0013			2.65468	0.0236	0.0237	0.0183			2.6527	0.0439	0.0078	-0.0215
2.65862	-0.0012	-0.0014	-0.02			2.65665	0.0376	-0.0179	-0.0045			2.65665	0.0251	0.0215	0.0135			2.65468	0.0433	0.0051	-0.0203
2.66059	-0.0014	-0.0016	-0.0188			2.65862	0.0385	-0.0124	-0.0077			2.65862	0.0269	0.0191	0.0075			2.65665	0.0429	0.0048	-0.0188
2.66256	-0.0018	-0.0024	-0.0172			2.66059	0.0391	-0.0127	-0.0104			2.66059	0.0283	0.0171	0.0013			2.65862	0.0431	0.0064	-0.0174
2.66454	-0.0018	-0.0048	-0.015			2.66256	0.0393	-0.0144	-0.0121			2.66256	0.0289	0.0153	-0.0042			2.66059	0.0439	0.0092	-0.0158
2.66651	-0.0016	-0.0076	-0.0124			2.66454	0.04	-0.013	-0.0132			2.66454	0.0289	0.013	-0.0088			2.66256	0.0448	0.0121	-0.0134
2.66848	-0.0016	-0.0082	-0.0106			2.66651	0.0416	-0.0085	-0.0145			2.66651	0.029	0.0104	-0.0124			2.66454	0.0457	0.0137	-0.01
2.67045	-0.002	-0.0062	-0.01			2.66848	0.0434	-0.0047	-0.0163			2.66848	0.0295	0.0082	-0.0148			2.66651	0.0463	0.0128	-0.0066
2.67243	-0.0026	-0.0034	-0.0098			2.67045	0.0446	-0.004	-0.0183			2.67045	0.0307	0.0072	-0.0158			2.66848	0.0468	0.0097	-0.0046
2.6744	-0.0024	-0.0028	-0.0086			2.67243	0.0449	-0.0049	-0.0196			2.67243	0.032	0.0067	-0.0159			2.67045	0.0474	0.0061	-0.0042
2.67637	-0.0018	-0.0048	-0.0056			2.6744	0.0453	-0.0044	-0.0198			2.6744	0.0332	0.0051	-0.0157			2.67243	0.0483	0.0037	-0.0042
2.67834	-0.001	-0.0064	-0.0022			2.67637	0.0464	-0.0015	-0.0194			2.67637	0.0348	0.0013	-0.0152			2.6744	0.0498	0.0035	-0.0033
2.68031	-0.001	-0.0054	0.0002			2.67834	0.0481	0.0016	-0.0191			2.67834	0.0366	-0.0034	-0.0137			2.67637	0.0519	0.0049	-0.0012
2.68229	-0.0014	-0.002	0.0008			2.68031	0.0495	0.0029	-0.0193			2.68031	0.0385	-0.007	-0.0105			2.67834	0.054	0.0063	0.0013
2.68426	-0.002	0.0012	0.0012			2.68229	0.0499	0.0024	-0.02			2.68229	0.0399	-0.0084	-0.0057			2.68031	0.0557	0.007	0.0032
2.68623	-0.0022	0.0022	0.0034			2.68426	0.0497	0.0018	-0.0209			2.68426	0.0408	-0.0091	-0.0002			2.68229	0.0568	0.0068	0.0047
2.6882	-0.003	0.0014	0.0072			2.68623	0.0492	0.0022	-0.022			2.68623	0.042	-0.0108	0.0055			2.68426	0.0574	0.0062	0.0062
2.69018	-0.0044	0.0004	0.011			2.6882	0.0491	0.0029	-0.0235			2.6882	0.0438	-0.014	0.0118			2.68623	0.0576	0.0059	0.0083
2.69215	-0.0054	-0.0004	0.0138			2.69018	0.0492	0.0029	-0.025			2.69018	0.0457	-0.0179	0.0193			2.6882	0.0574	0.006	0.01
2.69412	-0.0054	-0.001	0.0152			2.69215	0.0493	0.0017	-0.0266			2.69215	0.0464	-0.0216	0.0278			2.69018	0.057	0.0066	0.0106
2.69609	-0.0042	-0.0022	0.0166			2.69412	0.0492	-0.0003	-0.0284			2.69412	0.0457	-0.0254	0.0364			2.69215	0.0569	0.0072	0.0101
2.69807	-0.003	-0.003	0.0184			2.69609	0.049	-0.0027	-0.0304			2.69609	0.0445	-0.0299	0.0444			2.69412	0.0572	0.0077	0.0098
2.70004	-0.0028	-0.0028	0.02			2.69807	0.0487	-0.005	-0.0325			2.69807	0.0439	-0.0349	0.052			2.69609	0.0574	0.0077	0.0106
2.70201	-0.0036	-0.002	0.0212			2.70004	0.0487	-0.0066	-0.0342			2.70004	0.0437	-0.0401	0.06			2.69807	0.0564	0.0077	0.0123
2.70398	-0.004	-0.002	0.022			2.70201	0.049	-0.007	-0.035			2.70201	0.0432	-0.0455	0.0682			2.70004	0.0546	0.0078	0.0141
2.70595	-0.0032	-0.0032	0.0232			2.70398	0.0497	-0.0066	-0.0355			2.70398	0.0414	-0.0519	0.0752			2.70201	0.0527	0.0081	0.0154
2.70793	-0.0016	-0.0046	0.0244			2.70595	0.0504	-0.0074	-0.0365			2.70595	0.0385	-0.059	0.0799			2.70398	0.0517	0.0081	0.0168
2.7099	-0.0006	-0.0048	0.0252			2.70793	0.0507	-0.0113	-0.0381			2.70793	0.0351	-0.0658	0.0823			2.70595	0.0509	0.0075	0.019
2.71187	-0.001	-0.0036	0.0258			2.7099	0.0506	-0.0179	-0.0394			2.7099	0.0314	-0.0714	0.0835			2.70793	0.0492	0.0065	0.0224
2.71384	-0.0022	-0.002	0.0264			2.71187	0.0505	-0.0239	-0.0399			2.71187	0.0274	-0.0766	0.0848			2.7099	0.046	0.0055	0.0267
2.71582	-0.003	-0.0014	0.0272			2.71384	0.0508	-0.0253	-0.0401			2.71384	0.023	-0.0831	0.0862			2.71187	0.0421	0.0044	0.0313
2.71779	-0.0032	-0.0018	0.0276			2.71582	0.0515	-0.0219	-0.041			2.71582	0.0186	-0.091	0.0868			2.71384	0.0384	0.0029	0.0361
2.71976	-0.0026	-0.0022	0.0276			2.71779	0.052	-0.0174	-0.043			2.71779	0.0146	-0.0985	0.086			2.71582	0.0348	0.0004	0.041
2.72173	-0.0022	-0.0024	0.0278			2.71976	0.0518	-0.0166	-0.0452			2.71976	0.0106	-0.1038	0.0842			2.71779	0.0302	-0.0027	0.046
2.7237	-0.0024	-0.003	0.0284			2.72173	0.0511	-0.0195	-0.0468			2.72173	0.0061	-0.1081	0.0823			2.71976	0.0244	-0.0057	0.0509
2.72568	-0.0026	-0.0046	0.0286			2.7237	0.0505	-0.0212	-0.0477			2.7237	0.0008	-0.1141	0.0806			2.72173	0.0188	-0.0082	0.0559
2.72765	-0.0026	-0.0056	0.028			2.72568	0.0505	-0.0163	-0.0488			2.72568	-0.0047	-0.1235	0.0783			2.7237	0.0144	-0.0108	0.0609
2.72962	-0.0026	-0.0048	0.0262			2.72765	0.0508	-0.005	-0.0507			2.72765	-0.0096	-0.1348	0.0749			2.72568	0.011	-0.0142	0.0655
2.73159	-0.003	-0.0024	0.0252			2.72962	0.0508	0.0067	-0.0529			2.72962	-0.0137	-0.1455	0.0706			2.72765	0.0067	-0.0186	0.0695
2.73357	-0.004	-0.0006	0.0256			2.73159	0.0502	0.012	-0.0549			2.73159	-0.0174	-0.1547	0.0663			2.72962	0.001	-0.0233	0.073
2.73554	-0.0048	-0.0012	0.0266			2.73357	0.0493	0.0099	-0.0565			2.73357	-0.0211	-0.1642	0.0624			2.73159	-0.0052	-0.0272	0.0767
2.73751	-0.005	-0.0032	0.027			2.73554	0.0483	0.0064	-0.0581			2.73554	-0.0249	-0.1758	0.0576			2.73357	-0.0102	-0.0297	0.0807
2.73948	-0.005	-0.004	0.026			2.73751	0.0475	0.0085	-0.0601			2.73751	-0.0284	-0.1888	0.051			2.73554	-0.0137	-0.0312	0.0843
2.74146	-0.0052	-0.0022	0.0248			2.73948	0.0471	0.0174	-0.0624			2.73948	-0.0313	-0.201	0.0434			2.73751	-0.0169	-0.0322	0.0869
2.74343	-0.0058	0.001	0.0244			2.74146	0.047	0.0274	-0.0647			2.74146	-0.0338	-0.2105	0.0367			2.73948	-0.0206	-0.0332	0.0888
2.7454	-0.0062	0.0034	0.024			2.74343	0.0471	0.0311	-0.0667			2.74343	-0.0363	-0.2177	0.0321			2.74146	-0.0245	-0.0343	0.0912
2.74737	-0.0064	0.0038	0.0232			2.7454	0.0473	0.0275	-0.0688			2.7454	-0.0387	-0.2238	0.0286			2.74343	-0.0274	-0.0353	0.0944
2.74934	-0.0068	0.003	0.0216			2.74737	0.0474	0.0226	-0.0709			2.74737	-0.0407	-0.229	0.0251			2.7454	-0.0287	-0.0363	0.0978
2.75132	-0.0076	0.0022	0.0206			2.74934	0.0475	0.0231	-0.0729			2.74934	-0.042	-0.2332	0.0209			2.74737	-0.0289	-0.0371	0.0996
2.75329	-0.0086	0.0018	0.0208			2.75132	0.0478	0.0297	-0.0742			2.75132	-0.0427	-0.2362	0.0171			2.74934	-0.0281	-0.0376	0.099
2.75526	-0.0088	0.0014	0.0216			2.75329	0.0484	0.0365	-0.0751			2.75329	-0.0434	-0.2387	0.0144			2.75132	-0.0265	-0.0375	0.0968
2.75723	-0.0082	0.0008	0.0216			2.75526	0.0493	0.0375	-0.0763			2.75526	-0.0444	-0.2411	0.0123			2.75329	-0.024	-0.0373	0.0945
2.75921	-0.0078	0.0002	0.0202			2.75723	0.0493	0.0324	-0.0783			2.75723	-0.0458	-0.2429	0.0104			2.75526	-0.021	-0.0377	0.0928
2.76118	-0.0084	-0.0002	0.0182			2.75921	0.0474	0.0262	-0.0806			2.75921	-0.047	-0.2435	0.0087			2.75723	-0.0182	-0.0391	0.091
2.76315	-0.0094	-0.0008	0.0172			2.76118	0.0431	0.0237	-0.0828			2.76118	-0.0472	-0.2436	0.0076			2.75921	-0.0162	-0.0411	0.0879
2.76512	-0.0094	-0.0016	0.017			2.76315	0.0367	0.0258	-0.0846			2.76315	-0.046	-0.2451	0.0063			2.76118	-0.015	-0.0428	0.083
2.76709	-0.0084	-0.0024	0.0168			2.76512	0.0295	0.0291	-0.0863			2.76512	-0.0442	-0.2485	0.0038			2.76315	-0.0141	-0.043	0.0772
2.76907	-0.007	-0.0024	0.0156			2.76709	0.0219	0.0301	-0.0883			2.76709	-0.043	-0.2529	-0.0002			2.76512	-0.0134	-0.0421	0.072
2.77104	-0.0064	-0.0014	0.014			2.76907	0.0138	0.028	-0.0902			2.76907	-0.0432	-0.2557	-0.0044			2.76709	-0.0128	-0.0414	0.0678
2.77301	-0.0064	0	0.0128			2.77104	0.005	0.0245	-0.0913			2.77104	-0.0443	-0.256	-0.0076			2.76907	-0.012	-0.042	0.0641
2.77498	-0.0066	0.001	0.0122			2.77301	-0.0037	0.0231	-0.0917			2.77301	-0.0448	-0.2549	-0.0097			2.77104	-0.0112	-0.0438	0.06
2.77696	-0.0062	0.0018	0.0116			2.77498	-0.0104	0.025	-0.0917			2.77498	-0.0441	-0.2539	-0.0119			2.77301	-0.0106	-0.0455	0.0554
2.77893	-0.0056	0.0024	0.0108			2.77696	-0.0124	0.0276	-0.0918			2.77696	-0.0425	-0.2526	-0.0152			2.77498	-0.0107	-0.0461	0.0512
2.7809	-0.0052	0.0026	0.0098			2.77893	-0.0074	0.0258	-0.0917			2.77893	-0.041	-0.25	-0.0191			2.77696	-0.0109	-0.0455	0.0481
2.78287	-0.0052	0.0022	0.0094			2.7809	0.0059	0.0167	-0.0909			2.7809	-0.0406	-0.2454	-0.0228			2.77893	-0.0106	-0.0446	0.0457
2.78485	-0.0054	0.0006	0.0098			2.78287	0.0277	0.0032	-0.0894			2.78287	-0.041	-0.2396	-0.026			2.7809	-0.0092	-0.0442	0.0431
2.78682	-0.006	-0.0012	0.0098			2.78485	0.0582	-0.0084	-0.0875			2.78485	-0.0412	-0.2338	-0.029			2.78287	-0.0069	-0.0444	0.0402
2.78879	-0.006	-0.0016	0.0088			2.78682	0.0984	-0.0144	-0.0858			2.78682	-0.0405	-0.2295	-0.0322			2.78485	-0.0047	-0.0452	0.0377
2.79076	-0.006	-0.0002	0.0074			2.78879	0.1499	-0.0171	-0.0842			2.78879	-0.0388	-0.2274	-0.0352			2.78682	-0.0035	-0.0464	0.0367
2.79273	-0.0062	0.0016	0.0064			2.79076	0.2108	-0.0216	-0.0824			2.79076	-0.0368	-0.2286	-0.0376			2.78879	-0.003	-0.0483	0.037
2.79471	-0.0068	0.002	0.0066			2.79273	0.2718	-0.0289	-0.0803			2.79273	-0.0351	-0.2347	-0.0395			2.79076	-0.0026	-0.0508	0.0375
2.79668	-0.0074	0.0012	0.0076			2.79471	0.3177	-0.0345	-0.0781			2.79471	-0.0338	-0.244	-0.0413			2.79273	-0.0018	-0.0538	0.0376
2.79865	-0.0074	0.0016	0.008			2.79668	0.3359	-0.0331	-0.0761			2.79668	-0.0328	-0.2532	-0.0434			2.79471	-0.0008	-0.0567	0.0374
2.80062	-0.0064	0.0042	0.0076			2.79865	0.326	-0.0246	-0.074			2.79865	-0.0317	-0.2597	-0.045			2.79668	0.0002	-0.0593	0.0377
2.8026	-0.0052	0.0086	0.007			2.80062	0.2993	-0.0139	-0.0716			2.80062	-0.0304	-0.2643	-0.0456			2.79865	0.0014	-0.0617	0.0385
2.80457	-0.0048	0.0118	0.0062			2.8026	0.268	-0.0052	-0.069			2.8026	-0.0287	-0.2692	-0.0448			2.80062	0.0029	-0.064	0.0391
2.80654	-0.0056	0.0132	0.0056			2.80457	0.2341	0.0016	-0.0667			2.80457	-0.0267	-0.2738	-0.0431			2.8026	0.0046	-0.0662	0.0394
2.80851	-0.0068	0.0132	0.0052			2.80654	0.1917	0.0091	-0.0649			2.80654	-0.0246	-0.2718	-0.0409			2.80457	0.0063	-0.0679	0.0396
2.81048	-0.0072	0.014	0.0056			2.80851	0.1383	0.018	-0.0632			2.80851	-0.0224	-0.2541	-0.0382			2.80654	0.008	-0.0687	0.0404
2.81246	-0.0062	0.0158	0.0064			2.81048	0.0832	0.0257	-0.0614			2.81048	-0.0197	-0.217	-0.0348			2.80851	0.0099	-0.0683	0.0416
2.81443	-0.005	0.0174	0.007			2.81246	0.0422	0.0292	-0.0594			2.81246	-0.0166	-0.1655	-0.0305			2.81048	0.0124	-0.067	0.0426
2.8164	-0.0044	0.017	0.0062			2.81443	0.0249	0.0278	-0.0573			2.81443	-0.0131	-0.1071	-0.0257			2.81246	0.0152	-0.0653	0.0434
2.81837	-0.0048	0.0158	0.0038			2.8164	0.0278	0.0235	-0.0554			2.8164	-0.0098	-0.0416	-0.0205			2.81443	0.0179	-0.0639	0.0446
2.82035	-0.0056	0.015	0.002			2.81837	0.0399	0.018	-0.0535			2.81837	-0.0071	0.04	-0.0147			2.8164	0.0197	-0.063	0.0468
2.82232	-0.0062	0.0156	0.0024			2.82035	0.0519	0.0119	-0.0514			2.82035	-0.0046	0.1397	-0.0076			2.81837	0.0204	-0.0625	0.0496
2.82429	-0.006	0.017	0.0044			2.82232	0.0607	0.005	-0.0494			2.82232	-0.002	0.2369	0.0007			2.82035	0.0206	-0.062	0.0518
2.82626	-0.0054	0.0174	0.0056			2.82429	0.0661	-0.0026	-0.048			2.82429	0.001	0.2928	0.0091			2.82232	0.0208	-0.0612	0.0526
2.82824	-0.005	0.017	0.0044			2.82626	0.0673	-0.0094	-0.0471			2.82626	0.0038	0.2793	0.0173			2.82429	0.0214	-0.0599	0.0524
2.83021	-0.005	0.0166	0.0016			2.82824	0.0632	-0.0144	-0.046			2.82824	0.0058	0.2055	0.0255			2.82626	0.0224	-0.0579	0.0516
2.83218	-0.0052	0.0168	-0.0004			2.83021	0.0543	-0.0164	-0.0444			2.83021	0.0068	0.1117	0.0346			2.82824	0.0232	-0.056	0.0503
2.83415	-0.0052	0.017	-0.0006			2.83218	0.0426	-0.0158	-0.0427			2.83218	0.0076	0.0331	0.0446			2.83021	0.0238	-0.0546	0.0482
2.83612	-0.0052	0.0164	-0.0004			2.83415	0.0292	-0.0138	-0.0418			2.83415	0.0085	-0.0287	0.0551			2.83218	0.0243	-0.0537	0.0453
2.8381	-0.0052	0.0156	-0.0016			2.83612	0.0147	-0.0126	-0.042			2.83612	0.0093	-0.0963	0.0654			2.83415	0.0251	-0.0527	0.0421
2.84007	-0.0056	0.0146	-0.0038			2.8381	0.0001	-0.0134	-0.0422			2.8381	0.0097	-0.1811	0.0753			2.83612	0.026	-0.051	0.0387
2.84204	-0.0062	0.0134	-0.006			2.84007	-0.0117	-0.0146	-0.0417			2.84007	0.0098	-0.2623	0.0851			2.8381	0.0267	-0.0487	0.0351
2.84401	-0.0066	0.0102	-0.0068			2.84204	-0.0177	-0.0126	-0.0401			2.84204	0.0101	-0.3048	0.0948			2.84007	0.0271	-0.0464	0.0312
2.84599	-0.0068	0.0052	-0.0068			2.84401	-0.0173	-0.0069	-0.0381			2.84401	0.0105	-0.2919	0.1042			2.84204	0.0277	-0.0447	0.0274
2.84796	-0.007	0.0006	-0.0068			2.84599	-0.0127	-0.0023	-0.0364			2.84599	0.0107	-0.2388	0.1134			2.84401	0.029	-0.0437	0.0243
2.84993	-0.0072	-0.0014	-0.0076			2.84796	-0.0077	-0.0055	-0.0348			2.84796	0.0103	-0.1758	0.1228			2.84599	0.031	-0.0433	0.0217
2.8519	-0.008	-0.0006	-0.008			2.84993	-0.0056	-0.0173	-0.0331			2.84993	0.0095	-0.1242	0.1328			2.84796	0.0327	-0.043	0.0192
2.85387	-0.0096	-0.0002	-0.0076			2.8519	-0.0076	-0.0302	-0.0313			2.8519	0.009	-0.0899	0.1431			2.84993	0.0335	-0.0429	0.0162
2.85585	-0.0114	-0.0026	-0.0062			2.85387	-0.013	-0.0351	-0.0298			2.85387	0.0091	-0.0719	0.1528			2.8519	0.0334	-0.0432	0.0131
2.85782	-0.0126	-0.0062	-0.004			2.85585	-0.0195	-0.0308	-0.0286			2.85585	0.0097	-0.0699	0.1613			2.85387	0.0337	-0.0437	0.0101
2.85979	-0.0124	-0.0082	-0.0024			2.85782	-0.0246	-0.0262	-0.0275			2.85782	0.0104	-0.0817	0.1685			2.85585	0.0354	-0.0439	0.0072
2.86176	-0.0114	-0.0068	-0.0016			2.85979	-0.0265	-0.0297	-0.0261			2.85979	0.0107	-0.1006	0.1747			2.85782	0.0385	-0.0436	0.0039
2.86374	-0.0112	-0.0038	-0.0014			2.86176	-0.0247	-0.0399	-0.0244			2.86176	0.0102	-0.1199	0.1802			2.85979	0.0421	-0.0429	-0.0001
2.86571	-0.0122	-0.0018	-0.0012			2.86374	-0.0208	-0.0467	-0.023			2.86374	0.0091	-0.1381	0.1852			2.86176	0.0451	-0.0427	-0.0041
2.86768	-0.0132	-0.002	-0.0006			2.86571	-0.0166	-0.0429	-0.0216			2.86571	0.0081	-0.157	0.1896			2.86374	0.047	-0.0433	-0.0076
2.86965	-0.0126	-0.0028	0.0008			2.86768	-0.0136	-0.0315	-0.0201			2.86768	0.0079	-0.1767	0.193			2.86571	0.0483	-0.0439	-0.0107
2.87163	-0.0098	-0.0034	0.002			2.86965	-0.0125	-0.0219	-0.0178			2.86965	0.0088	-0.1909	0.1952			2.86768	0.0497	-0.0431	-0.0137
2.8736	-0.0064	-0.0034	0.0024			2.87163	-0.0134	-0.0187	-0.015			2.87163	0.0097	-0.1924	0.196			2.86965	0.0516	-0.0408	-0.0168
2.87557	-0.0038	-0.0042	0.002			2.8736	-0.0159	-0.0186	-0.012			2.8736	0.0099	-0.1806	0.196			2.87163	0.0535	-0.0377	-0.02
2.87754	-0.0028	-0.0058	0.0018			2.87557	-0.0191	-0.0166	-0.0092			2.87557	0.0095	-0.1624	0.1961			2.8736	0.0548	-0.0353	-0.0231
2.87951	-0.0024	-0.007	0.0022			2.87754	-0.0213	-0.0124	-0.0063			2.87754	0.0096	-0.1473	0.1973			2.87557	0.0549	-0.034	-0.0259
2.88149	-0.0016	-0.0076	0.003			2.87951	-0.0216	-0.0099	-0.0032			2.87951	0.0111	-0.1417	0.1996			2.87754	0.0538	-0.0333	-0.0284
2.88346	-0.0004	-0.0084	0.0032			2.88149	-0.0201	-0.0111	-0.0004			2.88149	0.0137	-0.1475	0.2019			2.87951	0.0517	-0.0326	-0.0304
2.88543	0.0002	-0.01	0.003			2.88346	-0.0182	-0.0135	0.0015			2.88346	0.0166	-0.1615	0.203			2.88149	0.0493	-0.0321	-0.0318
2.8874	-0.0002	-0.012	0.0028			2.88543	-0.0171	-0.0137	0.0022			2.88543	0.0193	-0.1776	0.2023			2.88346	0.047	-0.0317	-0.0331
2.88938	-0.0008	-0.013	0.0034			2.8874	-0.0168	-0.0118	0.0023			2.8874	0.0217	-0.189	0.2007			2.88543	0.0451	-0.0311	-0.0346
2.89135	-0.0008	-0.0132	0.0046			2.88938	-0.0168	-0.0109	0.003			2.88938	0.024	-0.1912	0.1994			2.8874	0.0433	-0.0296	-0.0365
2.89332	-0.0004	-0.0126	0.005			2.89135	-0.0169	-0.0122	0.0046			2.89135	0.0262	-0.1842	0.1988			2.88938	0.0414	-0.0277	-0.0379
2.89529	0	-0.0126	0.0038			2.89332	-0.0175	-0.0133	0.0066			2.89332	0.0278	-0.1721	0.198			2.89135	0.0393	-0.0262	-0.0381
2.89726	0	-0.0126	0.002			2.89529	-0.0191	-0.0106	0.0079			2.89529	0.029	-0.1605	0.1955			2.89332	0.0373	-0.0254	-0.0371
2.89924	0.0004	-0.0124	0.0018			2.89726	-0.0212	-0.0039	0.0084			2.89726	0.0304	-0.154	0.191			2.89529	0.0353	-0.0244	-0.0359
2.90121	0.0012	-0.0116	0.0036			2.89924	-0.0227	0.0038	0.0091			2.89924	0.0318	-0.154	0.1848			2.89726	0.0331	-0.0221	-0.0354
2.90318	0.0028	-0.0114	0.0058			2.90121	-0.0231	0.0094	0.0107			2.90121	0.0326	-0.1596	0.178			2.89924	0.031	-0.0183	-0.0357
2.90515	0.0042	-0.0122	0.0064			2.90318	-0.0229	0.0123	0.0132			2.90318	0.0323	-0.1679	0.1714			2.90121	0.0294	-0.0142	-0.0357
2.90713	0.0052	-0.0132	0.005			2.90515	-0.0231	0.0135	0.0158			2.90515	0.0313	-0.1757	0.1651			2.90318	0.0287	-0.0114	-0.0348
2.9091	0.0058	-0.0122	0.0034			2.90713	-0.0242	0.0142	0.0178			2.90713	0.0308	-0.1799	0.1587			2.90515	0.0289	-0.0099	-0.033
2.91107	0.0066	-0.0092	0.0036			2.9091	-0.0259	0.0145	0.0192			2.9091	0.0311	-0.1789	0.1519			2.90713	0.029	-0.0089	-0.0315
2.91304	0.007	-0.0058	0.0058			2.91107	-0.0278	0.0142	0.0202			2.91107	0.0315	-0.1734	0.1444			2.9091	0.0285	-0.0076	-0.0307
2.91502	0.0066	-0.004	0.0082			2.91304	-0.0297	0.0133	0.0214			2.91304	0.031	-0.1661	0.1366			2.91107	0.0279	-0.0059	-0.0301
2.91699	0.0058	-0.0044	0.009			2.91502	-0.0315	0.0118	0.0225			2.91502	0.0299	-0.1603	0.1288			2.91304	0.0283	-0.0044	-0.0288
2.91896	0.0056	-0.006	0.008			2.91699	-0.0334	0.0104	0.0237			2.91699	0.029	-0.1582	0.1211			2.91502	0.0302	-0.0031	-0.0266
2.92093	0.0062	-0.0064	0.0064			2.91896	-0.035	0.0095	0.025			2.91896	0.029	-0.1594	0.1127			2.91699	0.0332	-0.002	-0.024
2.9229	0.0064	-0.0046	0.005			2.92093	-0.0363	0.0094	0.0263			2.92093	0.0291	-0.1621	0.1029			2.91896	0.036	-0.0008	-0.0219
2.92488	0.0052	-0.002	0.0042			2.9229	-0.0375	0.01	0.0276			2.9229	0.0284	-0.1643	0.0917			2.92093	0.0379	0.0002	-0.0204
2.92685	0.0028	0.0002	0.0034			2.92488	-0.0388	0.011	0.0287			2.92488	0.0269	-0.1651	0.0798			2.9229	0.0388	0.001	-0.0188
2.92882	0.0004	0.001	0.0024			2.92685	-0.0404	0.0118	0.0298			2.92685	0.0256	-0.1647	0.0677			2.92488	0.0394	0.0016	-0.0164
2.93079	-0.0006	0.001	0.0012			2.92882	-0.042	0.0124	0.0312			2.92882	0.0251	-0.164	0.0548			2.92685	0.0403	0.0022	-0.0132
2.93277	-0.0004	0.002	0.0006			2.93079	-0.0433	0.0126	0.033			2.93079	0.0253	-0.1634	0.04			2.92882	0.0418	0.0031	-0.01
2.93474	-0.0002	0.007	0.0008			2.93277	-0.0445	0.0123	0.035			2.93277	0.0253	-0.1628	0.0228			2.93079	0.0437	0.0042	-0.0075
2.93671	-0.0012	0.0182	0.001			2.93474	-0.0456	0.0116	0.0371			2.93474	0.0245	-0.1621	0.0039			2.93277	0.0454	0.0054	-0.0058
2.93868	-0.003	0.036	0.0012			2.93671	-0.0469	0.0106	0.0391			2.93671	0.0233	-0.1617	-0.015			2.93474	0.0466	0.0062	-0.0041
2.94065	-0.0046	0.058	0.0012			2.93868	-0.0482	0.01	0.0412			2.93868	0.0222	-0.1617	-0.0328			2.93671	0.0472	0.0065	-0.0018
2.94263	-0.005	0.0806	0.001			2.94065	-0.0494	0.0099	0.0434			2.94065	0.0214	-0.1623	-0.0491			2.93868	0.0475	0.0066	0.0013
2.9446	-0.005	0.1018	0.0006			2.94263	-0.0505	0.0096	0.0453			2.94263	0.0208	-0.1634	-0.0652			2.94065	0.0478	0.007	0.0045
2.94657	-0.005	0.1246	0.0006			2.9446	-0.0518	0.0087	0.0466			2.9446	0.0199	-0.165	-0.0818			2.94263	0.0477	0.0081	0.0072
2.94854	-0.0056	0.1548	0.0012			2.94657	-0.0533	0.0075	0.0475			2.94657	0.0186	-0.167	-0.0989			2.9446	0.047	0.0097	0.0092
2.95052	-0.0064	0.1926	0.0018			2.94854	-0.0545	0.0074	0.0482			2.94854	0.0169	-0.1687	-0.1153			2.94657	0.0457	0.011	0.0104
2.95249	-0.007	0.2308	0.0016			2.95052	-0.0553	0.0088	0.0492			2.95052	0.0149	-0.1693	-0.1298			2.94854	0.044	0.0115	0.0115
2.95446	-0.0076	0.2596	0.0004			2.95249	-0.056	0.0102	0.0501			2.95249	0.0128	-0.1689	-0.1426			2.95052	0.0419	0.0114	0.0128
2.95643	-0.0082	0.2778	-0.0014			2.95446	-0.0571	0.0098	0.0505			2.95446	0.0111	-0.1685	-0.1546			2.95249	0.039	0.0112	0.0147
2.9584	-0.0088	0.2956	-0.002			2.95643	-0.0586	0.0076	0.0504			2.95643	0.01	-0.1688	-0.1668			2.95446	0.035	0.0111	0.0168
2.96038	-0.0096	0.3206	-0.001			2.9584	-0.0601	0.0061	0.0496			2.9584	0.0096	-0.1697	-0.1795			2.95643	0.0302	0.0106	0.0185
2.96235	-0.0102	0.3434	0.0008			2.96038	-0.0609	0.0084	0.0481			2.96038	0.0095	-0.1699	-0.1922			2.9584	0.0257	0.0093	0.0196
2.96432	-0.011	0.3388	0.0018			2.96235	-0.0612	0.0143	0.0459			2.96235	0.0092	-0.1693	-0.2047			2.96038	0.0221	0.0076	0.0204
2.96629	-0.0118	0.2884	0.0012			2.96432	-0.0616	0.0207	0.0432			2.96432	0.0085	-0.1686	-0.2164			2.96235	0.0196	0.0061	0.0216
2.96827	-0.0126	0.2	0			2.96629	-0.062	0.0246	0.0404			2.96629	0.008	-0.1685	-0.2267			2.96432	0.0174	0.0045	0.0233
2.97024	-0.0132	0.1032	-0.0008			2.96827	-0.0624	0.026	0.0376			2.96827	0.0084	-0.1684	-0.2355			2.96629	0.0151	0.002	0.0253
2.97221	-0.0138	0.0232	-0.001			2.97024	-0.0623	0.0267	0.0349			2.97024	0.0088	-0.1672	-0.2435			2.96827	0.0127	-0.0016	0.0273
2.97418	-0.015	-0.0388	-0.0008			2.97221	-0.0618	0.0273	0.0323			2.97221	0.0073	-0.165	-0.2509			2.97024	0.0107	-0.005	0.0293
2.97616	-0.0168	-0.0964	-0.0004			2.97418	-0.0613	0.0269	0.0302			2.97418	0.0033	-0.1633	-0.2576			2.97221	0.0091	-0.007	0.0316
2.97813	-0.0184	-0.1548	0.0002			2.97616	-0.0607	0.0253	0.0292			2.97616	-0.0024	-0.1639	-0.2626			2.97418	0.0076	-0.0072	0.0338
2.9801	-0.0192	-0.2006	0.0006			2.97813	-0.0598	0.0234	0.0302			2.97813	-0.0086	-0.1662	-0.2656			2.97616	0.0062	-0.0066	0.0354
2.98207	-0.0186	-0.2134	0			2.9801	-0.0583	0.0222	0.0351			2.9801	-0.0142	-0.1687	-0.2676			2.97813	0.005	-0.0063	0.0369
2.98404	-0.0176	-0.187	-0.0012			2.98207	-0.0564	0.0202	0.0447			2.98207	-0.0195	-0.1705	-0.2699			2.9801	0.004	-0.006	0.0391
2.98602	-0.0178	-0.1356	-0.0024			2.98404	-0.0548	0.0159	0.0584			2.98404	-0.0247	-0.1725	-0.2718			2.98207	0.0025	-0.0047	0.0429
2.98799	-0.0192	-0.0794	-0.0026			2.98602	-0.0534	0.0101	0.0741			2.98602	-0.0289	-0.1761	-0.2715			2.98404	0	-0.0021	0.0479
2.98996	-0.0208	-0.0314	-0.0016			2.98799	-0.0518	0.0067	0.0909			2.98799	-0.0317	-0.1816	-0.2692			2.98602	-0.0032	0.0012	0.0526
2.99193	-0.0214	0.0054	0.0002			2.98996	-0.0496	0.0086	0.1106			2.98996	-0.033	-0.188	-0.2679			2.98799	-0.0053	0.004	0.0563
2.99391	-0.0206	0.031	0.0016			2.99193	-0.0468	0.0141	0.1358			2.99193	-0.0302	-0.1941	-0.2714			2.98996	-0.0054	0.0061	0.0595
2.99588	-0.0196	0.0432	0.0026			2.99391	-0.0439	0.0187	0.1637			2.99391	-0.0183	-0.1996	-0.2803			2.99193	-0.0042	0.0075	0.063
2.99785	-0.0198	0.0418	0.0038			2.99588	-0.0416	0.02	0.1847			2.99588	0.0061	-0.2053	-0.2896			2.99391	-0.0041	0.0086	0.067
2.99982	-0.021	0.03	0.0058			2.99785	-0.0395	0.0196	0.188			2.99785	0.0387	-0.2113	-0.2941			2.99588	-0.0058	0.0091	0.0704
3.00179	-0.0226	0.0136	0.0086			2.99982	-0.0372	0.0206	0.1709			2.99982	0.0714	-0.217	-0.2929			2.99785	-0.0075	0.0093	0.0728
3.00377	-0.0238	-0.003	0.0112			3.00179	-0.0346	0.0237	0.1418			3.00179	0.103	-0.2223	-0.29			2.99982	-0.007	0.0097	0.0744
3.00574	-0.0242	-0.018	0.014			3.00377	-0.032	0.0267	0.1121			3.00377	0.1432	-0.2276	-0.2896			3.00179	-0.0042	0.0104	0.076
3.00771	-0.0238	-0.0302	0.0164			3.00574	-0.0298	0.0278	0.0864			3.00574	0.2015	-0.2334	-0.291			3.00377	-0.0017	0.0114	0.0777
3.00968	-0.0232	-0.0368	0.0186			3.00771	-0.028	0.0271	0.061			3.00771	0.2677	-0.2397	-0.2873			3.00574	-0.0019	0.0121	0.0795
3.01166	-0.0226	-0.0362	0.0198			3.00968	-0.0259	0.026	0.0318			3.00968	0.3115	-0.2457	-0.2697			3.00771	-0.0044	0.0123	0.0813
3.01363	-0.0226	-0.0294	0.0198			3.01166	-0.0232	0.0246	0.0023			3.01166	0.3059	-0.2507	-0.2342			3.00968	-0.0064	0.0124	0.0833
3.0156	-0.0228	-0.0206	0.0188			3.01363	-0.0204	0.0223	-0.0185			3.01363	0.2537	-0.2547	-0.184			3.01166	-0.006	0.0126	0.0855
3.01757	-0.0232	-0.0132	0.018			3.0156	-0.0181	0.0191	-0.024			3.0156	0.1862	-0.2584	-0.1253			3.01363	-0.0043	0.013	0.0871
3.01955	-0.0232	-0.0096	0.018			3.01757	-0.0164	0.016	-0.0155			3.01757	0.1342	-0.2622	-0.0594			3.0156	-0.0039	0.0129	0.0875
3.02152	-0.0238	-0.0116	0.0184			3.01955	-0.0146	0.0137	0.0002			3.01955	0.1008	-0.2657	0.0185			3.01757	-0.0051	0.0116	0.0867
3.02349	-0.027	-0.0196	0.019			3.02152	-0.0123	0.0117	0.0166			3.02152	0.0665	-0.2686	0.1096			3.01955	-0.0062	0.0093	0.0856
3.02546	-0.0326	-0.0318	0.0194			3.02349	-0.01	0.0092	0.0311			3.02349	0.0171	-0.2709	0.1958			3.02152	-0.0057	0.0062	0.0847
3.02743	-0.0388	-0.0432	0.019			3.02546	-0.0082	0.0066	0.0431			3.02546	-0.0365	-0.2728	0.2421			3.02349	-0.0045	0.0029	0.0835
3.02941	-0.0446	-0.0482	0.0182			3.02743	-0.0071	0.0051	0.051			3.02743	-0.069	-0.2744	0.2207			3.02546	-0.0057	-0.0007	0.0805
3.03138	-0.0504	-0.0444	0.0174			3.02941	-0.0064	0.0048	0.0535			3.02941	-0.0648	-0.2753	0.1388			3.02743	-0.011	-0.0044	0.0753
3.03335	-0.0578	-0.0354	0.0174			3.03138	-0.0058	0.0043	0.0511			3.03138	-0.0314	-0.275	0.0368			3.02941	-0.0171	-0.0083	0.0687
3.03532	-0.067	-0.0262	0.019			3.03335	-0.0051	0.0031	0.0463			3.03335	0.0107	-0.2737	-0.0457			3.03138	-0.0197	-0.0117	0.0624
3.0373	-0.0756	-0.0202	0.0212			3.03532	-0.0048	0.0022	0.0411			3.03532	0.0451	-0.2723	-0.1031			3.03335	-0.0181	-0.0141	0.0571
3.03927	-0.0796	-0.018	0.0226			3.0373	-0.0049	0.0029	0.0364			3.0373	0.0666	-0.2716	-0.159			3.03532	-0.016	-0.0156	0.0522
3.04124	-0.077	-0.018	0.022			3.03927	-0.005	0.0034	0.0316			3.03927	0.0761	-0.2713	-0.2293			3.0373	-0.0163	-0.0164	0.0465
3.04321	-0.0676	-0.0194	0.0202			3.04124	-0.0046	0.0002	0.027			3.04124	0.0749	-0.2705	-0.2961			3.03927	-0.016	-0.0168	0.0397
3.04518	-0.0514	-0.022	0.0192			3.04321	-0.004	-0.0076	0.0239			3.04321	0.065	-0.2678	-0.3214			3.04124	-0.0081	-0.0167	0.033
3.04716	-0.0276	-0.0252	0.0198			3.04518	-0.0036	-0.0161	0.0233			3.04518	0.0509	-0.2631	-0.2856			3.04321	0.0116	-0.0159	0.0279
3.04913	0.005	-0.0272	0.0214			3.04716	-0.0036	-0.0198	0.0248			3.04716	0.0375	-0.2573	-0.2061			3.04518	0.0416	-0.0148	0.0247
3.0511	0.0454	-0.0266	0.0222			3.04913	-0.0038	-0.0181	0.0267			3.04913	0.0267	-0.2515	-0.1202			3.04716	0.0786	-0.014	0.0221
3.05307	0.0932	-0.0234	0.0216			3.0511	-0.0038	-0.0155	0.027			3.0511	0.017	-0.2462	-0.0554			3.04913	0.1224	-0.0133	0.0188
3.05505	0.1498	-0.019	0.0196			3.05307	-0.0035	-0.0162	0.0246			3.05307	0.0066	-0.2404	-0.0171			3.0511	0.1759	-0.0125	0.0145
3.05702	0.2134	-0.0156	0.0172			3.05505	-0.0031	-0.0191	0.0199			3.05505	-0.0021	-0.2332	0.0011			3.05307	0.2386	-0.0117	0.0102
3.05899	0.2754	-0.0144	0.0152			3.05702	-0.0029	-0.0189	0.0138			3.05702	-0.004	-0.224	0.0043			3.05505	0.3011	-0.0112	0.0066
3.06096	0.3184	-0.015	0.0132			3.05899	-0.0032	-0.0126	0.0077			3.05899	0.0032	-0.2134	-0.0041			3.05702	0.3472	-0.0119	0.0035
3.06294	0.3276	-0.0166	0.0112			3.06096	-0.0036	-0.0032	0.0029			3.06096	0.0161	-0.2024	-0.0194			3.05899	0.3601	-0.0134	0.0003
3.06491	0.3024	-0.0186	0.0094			3.06294	-0.0041	0.0036	0.0004			3.06294	0.0283	-0.1917	-0.0365			3.06096	0.3309	-0.0147	-0.0032
3.06688	0.2572	-0.0198	0.0078			3.06491	-0.0048	0.0057	0.0002			3.06491	0.0339	-0.1811	-0.054			3.06294	0.2634	-0.0152	-0.0063
3.06885	0.209	-0.02	0.0064			3.06688	-0.0055	0.0053	0.0017			3.06688	0.0313	-0.1702	-0.072			3.06491	0.1733	-0.0152	-0.0085
3.07082	0.1626	-0.0192	0.005			3.06885	-0.0058	0.0059	0.0038			3.06885	0.0226	-0.1587	-0.0879			3.06688	0.0795	-0.0154	-0.0101
3.0728	0.1108	-0.0178	0.0038			3.07082	-0.0057	0.0082	0.0052			3.07082	0.012	-0.1469	-0.0942			3.06885	-0.0062	-0.016	-0.012
3.07477	0.048	-0.0168	0.0028			3.0728	-0.0055	0.0104	0.0047			3.0728	0.004	-0.1354	-0.0844			3.07082	-0.0827	-0.0163	-0.0145
3.07674	-0.0178	-0.0164	0.0018			3.07477	-0.0056	0.0107	0.0022			3.07477	0.0019	-0.1246	-0.0607			3.0728	-0.1517	-0.0158	-0.0173
3.07871	-0.07	-0.0164	0.001			3.07674	-0.0062	0.0087	-0.0012			3.07674	0.0063	-0.1141	-0.0331			3.07477	-0.2059	-0.0149	-0.0195
3.08069	-0.0966	-0.0166	0.0004			3.07871	-0.0071	0.0054	-0.004			3.07871	0.0155	-0.1037	-0.0121			3.07674	-0.23	-0.0145	-0.0208
3.08266	-0.0988	-0.0176	0.0002			3.08069	-0.0076	0.0021	-0.0052			3.08069	0.0253	-0.0935	-0.0035			3.07871	-0.2135	-0.0145	-0.0218
3.08463	-0.0874	-0.0198	0			3.08266	-0.0073	0.0003	-0.0045			3.08266	0.0316	-0.0844	-0.007			3.08069	-0.1625	-0.0137	-0.0235
3.0866	-0.0732	-0.022	-0.0006			3.08463	-0.0065	0.001	-0.003			3.08463	0.0324	-0.0769	-0.0183			3.08266	-0.0971	-0.012	-0.026
3.08857	-0.0606	-0.022	-0.0014			3.0866	-0.0058	0.0036	-0.0016			3.0866	0.0286	-0.0706	-0.0308			3.08463	-0.0372	-0.0101	-0.0286
3.09055	-0.0514	-0.0196	-0.0022			3.08857	-0.0057	0.0056	-0.0008			3.08857	0.0227	-0.0647	-0.0384			3.0866	0.0085	-0.0089	-0.0303
3.09252	-0.0462	-0.0166	-0.0026			3.09055	-0.0062	0.0047	-0.0007			3.09055	0.0172	-0.0586	-0.0366			3.08857	0.0397	-0.0086	-0.0307
3.09449	-0.0452	-0.016	-0.0026			3.09252	-0.007	0.002	-0.0011			3.09252	0.0135	-0.0529	-0.0253			3.09055	0.0569	-0.0092	-0.0301
3.09646	-0.0458	-0.018	-0.002			3.09449	-0.0073	0.0007	-0.0015			3.09449	0.0122	-0.0488	-0.0087			3.09252	0.0597	-0.0105	-0.0291
3.09844	-0.0454	-0.0198	-0.001			3.09646	-0.007	0.0033	-0.0014			3.09646	0.013	-0.0472	0.0066			3.09449	0.0506	-0.0138	-0.028
3.10041	-0.044	-0.0192	-0.0006			3.09844	-0.0063	0.0084	-0.0006			3.09844	0.0153	-0.0476	0.0152			3.09646	0.0353	-0.0188	-0.0263
3.10238	-0.0434	-0.0162	-0.0012			3.10041	-0.0057	0.0124	0.001			3.10041	0.0178	-0.0488	0.0154			3.09844	0.0193	-0.0226	-0.0239
3.10435	-0.0458	-0.0136	-0.0028			3.10238	-0.0054	0.013	0.0028			3.10238	0.0188	-0.0496	0.0097			3.10041	0.0045	-0.0236	-0.0224
3.10633	-0.0492	-0.0132	-0.0042			3.10435	-0.0052	0.0113	0.0048			3.10435	0.0177	-0.0498	0.0028			3.10238	-0.009	-0.0225	-0.023
3.1083	-0.0498	-0.0146	-0.0046			3.10633	-0.0048	0.0108	0.0071			3.10633	0.0152	-0.0499	-0.0013			3.10435	-0.0187	-0.0223	-0.0266
3.11027	-0.0464	-0.016	-0.004			3.1083	-0.004	0.013	0.0098			3.1083	0.0126	-0.051	-0.0014			3.10633	-0.0196	-0.0236	-0.0323
3.11224	-0.0404	-0.0164	-0.0034			3.11027	-0.0028	0.0159	0.0126			3.11027	0.0108	-0.0535	0.0019			3.1083	-0.0105	-0.0225	-0.0378
3.11421	-0.0354	-0.0168	-0.0036			3.11224	-0.0015	0.0171	0.0152			3.11224	0.0096	-0.057	0.0071			3.11027	0.0036	-0.0133	-0.0418
3.11619	-0.0342	-0.018	-0.0046			3.11421	0.0001	0.0151	0.0173			3.11421	0.0087	-0.0609	0.0131			3.11224	0.015	0.007	-0.0448
3.11816	-0.038	-0.019	-0.0058			3.11619	0.0017	0.0105	0.0194			3.11619	0.0081	-0.0646	0.0186			3.11421	0.0185	0.0353	-0.0482
3.12013	-0.046	-0.0194	-0.0066			3.11816	0.0033	0.0045	0.0218			3.11816	0.0081	-0.0678	0.0223			3.11619	0.0141	0.0666	-0.0524
3.1221	-0.0556	-0.0194	-0.0074			3.12013	0.0047	-0.0021	0.0246			3.12013	0.0087	-0.0703	0.0232			3.11816	0.0052	0.0987	-0.0553
3.12408	-0.0632	-0.0202	-0.0078			3.1221	0.006	-0.0089	0.0274			3.1221	0.0093	-0.0723	0.0212			3.12013	-0.0042	0.1342	-0.0518
3.12605	-0.066	-0.022	-0.0082			3.12408	0.0073	-0.0151	0.0298			3.12408	0.0092	-0.0743	0.0179			3.1221	-0.0109	0.1755	-0.037
3.12802	-0.0634	-0.0238	-0.009			3.12605	0.0087	-0.0206	0.0321			3.12605	0.0082	-0.0769	0.0154			3.12408	-0.0121	0.2161	-0.0096
3.12999	-0.0568	-0.0238	-0.0098			3.12802	0.0105	-0.0259	0.0346			3.12802	0.0068	-0.0795	0.0152			3.12605	-0.0066	0.239	0.0263
3.13196	-0.0494	-0.0226	-0.0104			3.12999	0.0126	-0.0315	0.0375			3.12999	0.0053	-0.081	0.0172			3.12802	0.0041	0.2252	0.0657
3.13394	-0.0442	-0.0218	-0.0112			3.13196	0.0149	-0.037	0.0404			3.13196	0.004	-0.0805	0.0197			3.12999	0.0159	0.1678	0.1089
3.13591	-0.0424	-0.0222	-0.0122			3.13394	0.0172	-0.0407	0.0425			3.13394	0.0029	-0.0783	0.0216			3.13196	0.0241	0.0805	0.1622
3.13788	-0.0434	-0.0232	-0.0132			3.13591	0.0192	-0.0407	0.0433			3.13591	0.0023	-0.0755	0.0225			3.13394	0.0266	-0.0119	0.2276
3.13985	-0.046	-0.0236	-0.013			3.13788	0.0211	-0.0346	0.0429			3.13788	0.0022	-0.073	0.0228			3.13591	0.0246	-0.0909	0.2897
3.14183	-0.0486	-0.0234	-0.0112			3.13985	0.0232	-0.0202	0.0418			3.13985	0.0021	-0.0704	0.0225			3.13788	0.0212	-0.1551	0.3193
3.1438	-0.0504	-0.0246	-0.0088			3.14183	0.0257	0.0036	0.0409			3.14183	0.0013	-0.0673	0.0213			3.13985	0.0188	-0.2122	0.2953
3.14577	-0.0504	-0.0272	-0.009			3.1438	0.0284	0.0353	0.0402			3.1438	-0.0002	-0.0641	0.0195			3.14183	0.0182	-0.2621	0.2251
3.14774	-0.048	-0.0292	-0.0136			3.14577	0.031	0.0726	0.0393			3.14577	-0.0019	-0.0612	0.0179			3.1438	0.0197	-0.2914	0.1402
3.14972	-0.0442	-0.0288	-0.0208			3.14774	0.0333	0.1151	0.0378			3.14774	-0.0027	-0.0585	0.0171			3.14577	0.0232	-0.2846	0.0683
3.15169	-0.041	-0.0264	-0.0268			3.14972	0.0354	0.1641	0.0354			3.14972	-0.0028	-0.0547	0.0169			3.14774	0.028	-0.2403	0.0111
3.15366	-0.0398	-0.0248	-0.0304			3.15169	0.0375	0.2172	0.0326			3.15169	-0.0027	-0.0495	0.0166			3.14972	0.0324	-0.1742	-0.0485
3.15563	-0.0404	-0.0256	-0.0326			3.15366	0.0396	0.2632	0.03			3.15366	-0.0029	-0.044	0.0157			3.15169	0.0344	-0.107	-0.1183
3.1576	-0.0408	-0.0276	-0.0362			3.15563	0.0418	0.2862	0.0278			3.15563	-0.0033	-0.0398	0.0149			3.15366	0.0334	-0.0508	-0.1814
3.15958	-0.0404	-0.028	-0.0414			3.1576	0.044	0.2775	0.0261			3.1576	-0.003	-0.0368	0.0145			3.15563	0.031	-0.0082	-0.2102
3.16155	-0.0392	-0.0256	-0.0462			3.15958	0.0463	0.2439	0.0244			3.15958	-0.002	-0.0336	0.014			3.1576	0.0292	0.0211	-0.1933
3.16352	-0.0392	-0.0222	-0.0472			3.16155	0.0485	0.2014	0.0227			3.16155	-0.0006	-0.0286	0.0125			3.15958	0.0287	0.0356	-0.1447
3.16549	-0.04	-0.0198	-0.0426			3.16352	0.0505	0.1601	0.0209			3.16352	0.0007	-0.0221	0.0105			3.16155	0.0288	0.0357	-0.0897
3.16747	-0.0404	-0.0188	-0.0322			3.16549	0.0519	0.1179	0.0191			3.16549	0.0022	-0.0159	0.0096			3.16352	0.0286	0.0261	-0.0439
3.16944	-0.039	-0.018	-0.014			3.16747	0.0529	0.0683	0.0174			3.16747	0.0046	-0.0115	0.0106			3.16549	0.0286	0.0136	-0.0095
3.17141	-0.0362	-0.0166	0.0136			3.16944	0.0538	0.0133	0.0161			3.16944	0.0078	-0.0085	0.0128			3.16747	0.0295	0.0027	0.0159
3.17338	-0.0338	-0.0146	0.0508			3.17141	0.0548	-0.0339	0.0153			3.17141	0.0106	-0.0059	0.0146			3.16944	0.0313	-0.0061	0.0313
3.17535	-0.0328	-0.0126	0.0952			3.17338	0.0556	-0.0599	0.0145			3.17338	0.0122	-0.0027	0.0158			3.17141	0.033	-0.0135	0.0351
3.17733	-0.0334	-0.0102	0.1436			3.17535	0.0559	-0.0626	0.0134			3.17535	0.0126	0.0007	0.0179			3.17338	0.0333	-0.0175	0.03
3.1793	-0.0342	-0.0068	0.196			3.17733	0.0555	-0.0504	0.0121			3.17733	0.013	0.0031	0.0218			3.17535	0.0322	-0.0153	0.0213
3.18127	-0.0344	-0.0022	0.2544			3.1793	0.0546	-0.0341	0.0105			3.1793	0.014	0.0044	0.0275			3.17733	0.0306	-0.0068	0.0131
3.18324	-0.0346	0.0026	0.3166			3.18127	0.0534	-0.0193	0.009			3.18127	0.0151	0.0049	0.0333			3.1793	0.0293	0.0042	0.0062
3.18522	-0.0346	0.0068	0.3688			3.18324	0.0519	-0.008	0.0074			3.18324	0.0157	0.0051	0.0379			3.18127	0.0285	0.0118	-0.0003
3.18719	-0.0346	0.011	0.39			3.18522	0.05	-0.0014	0.0057			3.18522	0.0152	0.0053	0.0414			3.18324	0.0279	0.0125	-0.0044
3.18916	-0.0344	0.0164	0.365			3.18719	0.048	-0.001	0.0043			3.18719	0.0141	0.0052	0.0443			3.18522	0.0276	0.0061	-0.0025
3.19113	-0.034	0.0232	0.298			3.18916	0.0461	-0.0068	0.0033			3.18916	0.0129	0.0048	0.0469			3.18719	0.0277	-0.004	0.0065
3.19311	-0.0338	0.0298	0.2096			3.19113	0.0443	-0.0167	0.0026			3.19113	0.012	0.0045	0.0489			3.18916	0.0281	-0.0131	0.0191
3.19508	-0.034	0.0352	0.1214			3.19311	0.0424	-0.0283	0.0016			3.19311	0.0113	0.005	0.0499			3.19113	0.0279	-0.0172	0.0292
3.19705	-0.0342	0.0396	0.0396			3.19508	0.0399	-0.04	-0.0002			3.19508	0.0104	0.0064	0.0499			3.19311	0.0267	-0.0147	0.0319
3.19902	-0.0342	0.044	-0.0416			3.19705	0.0372	-0.0516	-0.0023			3.19705	0.0092	0.0088	0.0489			3.19508	0.0246	-0.0067	0.0265
3.20099	-0.034	0.0486	-0.1256			3.19902	0.0343	-0.062	-0.0044			3.19902	0.0074	0.0118	0.0468			3.19705	0.0224	0.0038	0.0156
3.20297	-0.0342	0.052	-0.2006			3.20099	0.0314	-0.0691	-0.0061			3.20099	0.0052	0.0148	0.0438			3.19902	0.0208	0.0132	0.0044
3.20494	-0.0346	0.0538	-0.2476			3.20297	0.0284	-0.0709	-0.0078			3.20297	0.0027	0.0173	0.0402			3.20099	0.0199	0.0189	-0.0026
3.20691	-0.0358	0.0554	-0.256			3.20494	0.0256	-0.0678	-0.0098			3.20494	0	0.0191	0.0364			3.20297	0.019	0.0197	-0.0029
3.20888	-0.0368	0.0592	-0.2324			3.20691	0.023	-0.0625	-0.0122			3.20691	-0.0027	0.0207	0.0325			3.20494	0.0176	0.016	0.0036
3.21086	-0.0378	0.0654	-0.194			3.20888	0.0204	-0.0587	-0.0146			3.20888	-0.0056	0.023	0.0281			3.20691	0.0158	0.0099	0.0141
3.21283	-0.0388	0.0712	-0.1546			3.21086	0.0172	-0.0592	-0.0169			3.21086	-0.0084	0.0258	0.023			3.20888	0.0138	0.0043	0.0248
3.2148	-0.04	0.0748	-0.1208			3.21283	0.0131	-0.0645	-0.0191			3.21283	-0.011	0.0282	0.0168			3.21086	0.0121	0.0022	0.0315
3.21677	-0.0416	0.0762	-0.0942			3.2148	0.0089	-0.0726	-0.021			3.2148	-0.0129	0.0293	0.0099			3.21283	0.0108	0.0044	0.0321
3.21874	-0.043	0.0784	-0.0764			3.21677	0.0057	-0.0807	-0.0226			3.21677	-0.0141	0.0292	0.0023			3.2148	0.0101	0.0091	0.0274
3.22072	-0.0442	0.0834	-0.0676			3.21874	0.0039	-0.086	-0.0237			3.21874	-0.0147	0.029	-0.0062			3.21677	0.0099	0.0137	0.0205
3.22269	-0.045	0.0896	-0.0656			3.22072	0.0028	-0.0868	-0.0244			3.22072	-0.0153	0.0295	-0.0159			3.21874	0.0101	0.0159	0.0146
3.22466	-0.0464	0.0948	-0.0658			3.22269	0.0014	-0.0831	-0.0251			3.22269	-0.0163	0.031	-0.0262			3.22072	0.0097	0.0157	0.0116
3.22663	-0.0484	0.0972	-0.0656			3.22466	-0.0009	-0.0769	-0.0262			3.22466	-0.0174	0.0328	-0.0361			3.22269	0.0085	0.0141	0.0119
3.22861	-0.05	0.098	-0.065			3.22663	-0.0034	-0.0715	-0.0275			3.22663	-0.0178	0.0348	-0.0448			3.22466	0.0071	0.012	0.0149
3.23058	-0.0508	0.098	-0.0644			3.22861	-0.0052	-0.0689	-0.0285			3.22861	-0.0172	0.0366	-0.0527			3.22663	0.0064	0.01	0.0194
3.23255	-0.0514	0.0982	-0.062			3.23058	-0.0062	-0.0683	-0.0288			3.23058	-0.0164	0.038	-0.0605			3.22861	0.0068	0.0086	0.0235
3.23452	-0.0524	0.098	-0.0552			3.23255	-0.0066	-0.0677	-0.0287			3.23255	-0.0163	0.0391	-0.0685			3.23058	0.0079	0.0083	0.0256
3.2365	-0.0544	0.0972	-0.0434			3.23452	-0.0069	-0.066	-0.0284			3.23452	-0.0174	0.0404	-0.0759			3.23255	0.0086	0.009	0.0248
3.23847	-0.0568	0.0962	-0.0296			3.2365	-0.0076	-0.0642	-0.0283			3.2365	-0.0186	0.0422	-0.0815			3.23452	0.0089	0.0099	0.0217
3.24044	-0.0594	0.0946	-0.0182			3.23847	-0.0086	-0.0635	-0.028			3.23847	-0.0189	0.0432	-0.0851			3.2365	0.009	0.0098	0.0181
3.24241	-0.0614	0.092	-0.0124			3.24044	-0.0098	-0.0635	-0.0274			3.24044	-0.0179	0.0416	-0.0877			3.23847	0.0095	0.0086	0.0155
3.24438	-0.0632	0.088	-0.0138			3.24241	-0.0108	-0.0628	-0.0267			3.24241	-0.0165	0.0348	-0.0905			3.24044	0.0103	0.0071	0.0143
3.24636	-0.065	0.0832	-0.021			3.24438	-0.0115	-0.0607	-0.0263			3.24438	-0.0156	0.0232	-0.0936			3.24241	0.011	0.006	0.0137
3.24833	-0.0672	0.0786	-0.031			3.24636	-0.0122	-0.0583	-0.0264			3.24636	-0.0155	0.0099	-0.0963			3.24438	0.0117	0.0048	0.0129
3.2503	-0.0698	0.0748	-0.0388			3.24833	-0.0127	-0.057	-0.0268			3.24833	-0.0158	-0.0021	-0.0978			3.24636	0.013	0.0025	0.0118
3.25227	-0.072	0.0712	-0.0418			3.2503	-0.0129	-0.0567	-0.027			3.2503	-0.016	-0.0124	-0.0978			3.24833	0.0144	-0.0013	0.0109
3.25425	-0.0738	0.067	-0.0392			3.25227	-0.013	-0.056	-0.027			3.25227	-0.016	-0.0222	-0.0966			3.2503	0.0153	-0.0056	0.0108
3.25622	-0.0754	0.0622	-0.0332			3.25425	-0.0132	-0.0543	-0.0271			3.25425	-0.016	-0.0318	-0.0946			3.25227	0.0151	-0.0086	0.0112
3.25819	-0.0766	0.0576	-0.0268			3.25622	-0.0138	-0.0521	-0.0275			3.25622	-0.0158	-0.0384	-0.0916			3.25425	0.0143	-0.01	0.011
3.26016	-0.0778	0.0532	-0.0222			3.25819	-0.0145	-0.05	-0.028			3.25819	-0.0157	-0.0359	-0.0878			3.25622	0.0139	-0.011	0.0099
3.26213	-0.0788	0.0484	-0.0204			3.26016	-0.0148	-0.0478	-0.0282			3.26016	-0.0159	-0.0184	-0.0833			3.25819	0.0142	-0.013	0.0083
3.26411	-0.0802	0.0418	-0.022			3.26213	-0.0144	-0.0446	-0.0279			3.26213	-0.0168	0.0151	-0.078			3.26016	0.0147	-0.0159	0.007
3.26608	-0.0814	0.0344	-0.0258			3.26411	-0.0137	-0.0409	-0.0272			3.26411	-0.0178	0.0603	-0.0718			3.26213	0.0148	-0.0184	0.0061
3.26805	-0.0828	0.0284	-0.03			3.26608	-0.0133	-0.0384	-0.0263			3.26608	-0.0182	0.1126	-0.0644			3.26411	0.0143	-0.0199	0.0051
3.27002	-0.0842	0.0252	-0.032			3.26805	-0.0136	-0.038	-0.0255			3.26805	-0.0177	0.1734	-0.0563			3.26608	0.0135	-0.0215	0.0036
3.272	-0.0854	0.0232	-0.0308			3.27002	-0.0146	-0.0391	-0.025			3.27002	-0.0172	0.2479	-0.0481			3.26805	0.0126	-0.0244	0.0021
3.27397	-0.0866	0.0198	-0.027			3.272	-0.0156	-0.0404	-0.0248			3.272	-0.0174	0.3315	-0.0401			3.27002	0.0114	-0.0284	0.0011
3.27594	-0.0876	0.014	-0.0226			3.27397	-0.0164	-0.0409	-0.0248			3.27397	-0.0182	0.3988	-0.0323			3.272	0.01	-0.032	0.0006
3.27791	-0.0878	0.0078	-0.0186			3.27594	-0.0166	-0.0408	-0.0247			3.27594	-0.0186	0.4136	-0.0245			3.27397	0.0087	-0.034	-0.0003
3.27989	-0.087	0.004	-0.0154			3.27791	-0.0161	-0.0404	-0.0245			3.27791	-0.0182	0.3576	-0.0167			3.27594	0.0077	-0.0349	-0.0019
3.28186	-0.0858	0.0032	-0.0134			3.27989	-0.015	-0.04	-0.0241			3.27989	-0.0174	0.25	-0.0093			3.27791	0.0067	-0.0363	-0.0034
3.28383	-0.0852	0.0036	-0.013			3.28186	-0.0135	-0.0402	-0.0237			3.28186	-0.0174	0.134	-0.0026			3.27989	0.0046	-0.0388	-0.0038
3.2858	-0.0854	0.003	-0.014			3.28383	-0.0121	-0.0411	-0.0236			3.28383	-0.0187	0.0397	0.0039			3.28186	0.0013	-0.0417	-0.003
3.28777	-0.0852	0.0008	-0.0154			3.2858	-0.0107	-0.0422	-0.0236			3.2858	-0.0199	-0.0379	0.0107			3.28383	-0.0028	-0.0437	-0.0019
3.28975	-0.0838	-0.0024	-0.0164			3.28777	-0.0092	-0.0426	-0.0235			3.28777	-0.0196	-0.1219	0.0176			3.2858	-0.0066	-0.0442	-0.001
3.29172	-0.081	-0.0058	-0.0166			3.28975	-0.0072	-0.0416	-0.0228			3.28975	-0.018	-0.2176	0.0238			3.28777	-0.0097	-0.0437	-0.0002
3.29369	-0.0782	-0.0084	-0.0164			3.29172	-0.005	-0.04	-0.0219			3.29172	-0.0166	-0.2988	0.0288			3.28975	-0.0123	-0.0431	0.0011
3.29566	-0.076	-0.0102	-0.0162			3.29369	-0.0027	-0.0393	-0.0211			3.29369	-0.0167	-0.3315	0.033			3.29172	-0.0148	-0.0425	0.0032
3.29764	-0.0744	-0.011	-0.0158			3.29566	-0.0003	-0.0399	-0.0205			3.29566	-0.0179	-0.3064	0.0375			3.29369	-0.0174	-0.0422	0.0056
3.29961	-0.0724	-0.0114	-0.015			3.29764	0.002	-0.0406	-0.0199			3.29764	-0.0187	-0.2457	0.0426			3.29566	-0.0199	-0.0422	0.008
3.30158	-0.0698	-0.0122	-0.0144			3.29961	0.0039	-0.0403	-0.0189			3.29961	-0.0179	-0.182	0.0477			3.29764	-0.0219	-0.0422	0.0107
3.30355	-0.0666	-0.0134	-0.0144			3.30158	0.0056	-0.039	-0.0176			3.30158	-0.0161	-0.1351	0.0519			3.29961	-0.023	-0.0421	0.0141
3.30552	-0.0636	-0.0148	-0.0148			3.30355	0.0072	-0.0379	-0.0165			3.30355	-0.0151	-0.1082	0.0544			3.30158	-0.0233	-0.0416	0.018
3.3075	-0.0604	-0.0156	-0.0148			3.30552	0.0091	-0.0374	-0.016			3.30552	-0.0154	-0.098	0.0555			3.30355	-0.0231	-0.0407	0.0218
3.30947	-0.0564	-0.0158	-0.0146			3.3075	0.0115	-0.037	-0.0155			3.3075	-0.0164	-0.1017	0.0557			3.30552	-0.0224	-0.0399	0.0249
3.31144	-0.0518	-0.0156	-0.0144			3.30947	0.0143	-0.0366	-0.0145			3.30947	-0.0166	-0.115	0.0554			3.3075	-0.0215	-0.0394	0.0275
3.31341	-0.0468	-0.0156	-0.0146			3.31144	0.0172	-0.0363	-0.0128			3.31144	-0.0159	-0.1319	0.0547			3.30947	-0.0206	-0.0388	0.0301
3.31539	-0.0414	-0.0156	-0.0152			3.31341	0.0199	-0.0366	-0.0113			3.31341	-0.0152	-0.1487	0.0541			3.31144	-0.0198	-0.0382	0.0329
3.31736	-0.0358	-0.0164	-0.0158			3.31539	0.0222	-0.037	-0.0109			3.31539	-0.0155	-0.1655	0.0535			3.31341	-0.0191	-0.0376	0.0355
3.31933	-0.0292	-0.0178	-0.016			3.31736	0.0243	-0.0371	-0.0111			3.31736	-0.0164	-0.183	0.0525			3.31539	-0.0184	-0.0372	0.0373
3.3213	-0.0222	-0.02	-0.016			3.31933	0.0262	-0.037	-0.0112			3.31933	-0.0167	-0.1978	0.0507			3.31736	-0.0175	-0.0365	0.0383
3.32327	-0.0154	-0.0226	-0.016			3.3213	0.0282	-0.038	-0.0106			3.3213	-0.0162	-0.2024	0.048			3.31933	-0.0162	-0.0353	0.0387
3.32525	-0.0094	-0.0248	-0.016			3.32327	0.0307	-0.0402	-0.0096			3.32327	-0.0156	-0.1923	0.0453			3.3213	-0.0147	-0.0334	0.0391
3.32722	-0.004	-0.0264	-0.0166			3.32525	0.0337	-0.0421	-0.009			3.32525	-0.0157	-0.171	0.0433			3.32327	-0.0134	-0.0317	0.0396
3.32919	0.0008	-0.0266	-0.0182			3.32722	0.0367	-0.0419	-0.0091			3.32722	-0.0164	-0.1471	0.0417			3.32525	-0.0126	-0.0307	0.0404
3.33116	0.005	-0.0258	-0.0202			3.32919	0.0393	-0.0394	-0.0095			3.32919	-0.0164	-0.1284	0.0393			3.32722	-0.0122	-0.0306	0.0411
3.33314	0.0082	-0.0248	-0.0218			3.33116	0.0414	-0.0368	-0.0095			3.33116	-0.0153	-0.1189	0.0355			3.32919	-0.0118	-0.0305	0.0415
3.33511	0.0106	-0.0246	-0.0226			3.33314	0.0434	-0.0362	-0.009			3.33314	-0.0136	-0.1189	0.0309			3.33116	-0.0112	-0.0295	0.0414
3.33708	0.0126	-0.0258	-0.0228			3.33511	0.0459	-0.0369	-0.0085			3.33511	-0.0122	-0.1254	0.0265			3.33314	0.0182	-0.0277	0.0408
3.33905	0.0152	-0.0278	-0.0238			3.33708	0.049	-0.0367	-0.0082			3.33708	-0.0109	-0.1325	0.0225			3.33511	0.0169	-0.026	0.0397
3.34103	0.018	-0.0286	-0.0256			3.33905	0.0517	-0.034	-0.008			3.33905	-0.0093	-0.1334	0.0174			3.33708	0.016	-0.0255	0.0383
3.343	0.0204	-0.027	-0.0276			3.34103	0.0529	-0.0297	-0.0077			3.34103	-0.0075	-0.1238	0.0104			3.33905	0.0157	-0.0264	0.0363
3.34497	0.0216	-0.0238	-0.029			3.343	0.0524	-0.0256	-0.0073			3.343	-0.0065	-0.1047	0.0028			3.34103	0.0154	-0.028	0.034
3.34694	0.022	-0.021	-0.03			3.34497	0.0505	-0.023	-0.0072			3.34497	-0.0061	-0.0817	-0.003			3.343	0.0145	-0.0296	0.0317
3.34891	0.0228	-0.0204	-0.031			3.34694	0.0481	-0.0216	-0.0072			3.34694	-0.0053	-0.0614	-0.0065			3.34497	0.0134	-0.031	0.0295
3.35089	0.024	-0.0216	-0.0324			3.34891	0.0454	-0.0201	-0.0073			3.34891	-0.0031	-0.048	-0.0095			3.34694	0.0133	-0.0324	0.0271
3.35286	0.0254	-0.0226	-0.0334			3.35089	0.0426	-0.0181	-0.0069			3.35089	-0.0002	-0.042	-0.0142			3.34891	0.0151	-0.0339	0.0241
3.35483	0.0258	-0.0218	-0.0336			3.35286	0.04	-0.0156	-0.0063			3.35286	0.0018	-0.041	-0.0206			3.35089	0.0183	-0.0355	0.0206
3.3568	0.0256	-0.0198	-0.0334			3.35483	0.0381	-0.0132	-0.0055			3.35483	0.0024	-0.0418	-0.026			3.35286	0.0219	-0.0375	0.0172
3.35878	0.0246	-0.0178	-0.034			3.3568	0.0372	-0.0111	-0.0048			3.3568	0.0027	-0.0412	-0.0286			3.35483	0.025	-0.0399	0.0143
3.36075	0.024	-0.017	-0.0358			3.35878	0.0378	-0.0092	-0.004			3.35878	0.0044	-0.0371	-0.0288			3.3568	0.0281	-0.0426	0.0121
3.36272	0.0234	-0.0166	-0.038			3.36075	0.0416	-0.0074	-0.0032			3.36075	0.0076	-0.0287	-0.0291			3.35878	0.0316	-0.0449	0.0098
3.36469	0.0228	-0.0166	-0.0394			3.36272	0.0511	-0.0054	-0.0023			3.36272	0.0108	-0.0174	-0.031			3.36075	0.0355	-0.0464	0.0071
3.36666	0.022	-0.0164	-0.0394			3.36469	0.0667	-0.0028	-0.0017			3.36469	0.0125	-0.0063	-0.0337			3.36272	0.0392	-0.0472	0.0041
3.36864	0.0206	-0.0158	-0.0394			3.36666	0.0869	0.0002	-0.0011			3.36666	0.013	0.0022	-0.0357			3.36469	0.0427	-0.048	0.0012
3.37061	0.0192	-0.0142	-0.0408			3.36864	0.1104	0.0033	-0.0005			3.36864	0.0134	0.0071	-0.0363			3.36666	0.0462	-0.0491	-0.001
3.37258	0.018	-0.012	-0.0438			3.37061	0.1388	0.0063	0.0003			3.37061	0.0145	0.0097	-0.0366			3.36864	0.0495	-0.0506	-0.0026
3.37455	0.017	-0.0094	-0.047			3.37258	0.1755	0.0089	0.0013			3.37258	0.0157	0.0117	-0.0376			3.37061	0.0525	-0.052	-0.0043
3.37653	0.0162	-0.0074	-0.0486			3.37455	0.2184	0.0113	0.0021			3.37455	0.0162	0.0143	-0.039			3.37258	0.0549	-0.0532	-0.0062
3.3785	0.0154	-0.0062	-0.0482			3.37653	0.2563	0.0133	0.0026			3.37653	0.0159	0.0172	-0.0402			3.37455	0.0574	-0.0538	-0.0078
3.38047	0.0144	-0.0058	-0.0468			3.3785	0.2746	0.015	0.0032			3.3785	0.015	0.0204	-0.0409			3.37653	0.0605	-0.0533	-0.0082
3.38244	0.0134	-0.006	-0.0466			3.38047	0.267	0.0164	0.0042			3.38047	0.0136	0.0236	-0.0421			3.3785	0.0641	-0.0518	-0.0073
3.38442	0.0124	-0.0066	-0.0474			3.38244	0.2412	0.0178	0.0059			3.38244	0.0115	0.0269	-0.0442			3.38047	0.0675	-0.0505	-0.0058
3.38639	0.0118	-0.0068	-0.0486			3.38442	0.2112	0.019	0.008			3.38442	0.0086	0.0298	-0.0466			3.38244	0.0701	-0.0506	-0.0044
3.38836	0.0114	-0.0054	-0.0492			3.38639	0.1839	0.0198	0.01			3.38639	0.0057	0.0316	-0.0481			3.38442	0.0719	-0.0514	-0.0031
3.39033	0.0106	-0.0022	-0.0488			3.38836	0.1552	0.0206	0.0115			3.38836	0.003	0.0327	-0.0487			3.38639	0.0734	-0.0514	-0.0008
3.3923	0.0096	0.0012	-0.0484			3.39033	0.1184	0.0218	0.0125			3.39033	0.0002	0.0338	-0.049			3.38836	0.0745	-0.0504	0.0029
3.39428	0.0086	0.0026	-0.0478			3.3923	0.0758	0.0233	0.0136			3.3923	-0.0031	0.0354	-0.05			3.39033	0.0313	-0.0502	0.007
3.39625	0.0078	0.0026	-0.047			3.39428	0.0393	0.0239	0.0153			3.39428	-0.0069	0.037	-0.0512			3.3923	0.0402	-0.0519	0.0099
3.39822	0.0074	0.0026	-0.0466			3.39625	0.0208	0.0234	0.0174			3.39625	-0.0105	0.0381	-0.052			3.39428	0.0496	-0.0537	0.0113
3.40019	0.0076	0.0044	-0.0462			3.39822	0.0226	0.0236	0.0193			3.39822	-0.0136	0.0389	-0.0525			3.39625	0.0553	-0.0533	0.0126
3.40217	0.0076	0.008	-0.0464			3.40019	0.0368	0.0265	0.0207			3.40019	-0.0163	0.0403	-0.0536			3.39822	0.054	-0.0519	0.0151
3.40414	0.0072	0.0116	-0.046			3.40217	0.0532	0.0325	0.0218			3.40217	-0.0193	0.043	-0.0556			3.40019	0.0461	-0.0533	0.0184
3.40611	0.0064	0.0136	-0.044			3.40414	0.0663	0.0388	0.023			3.40414	-0.0229	0.0464	-0.0575			3.40217	0.0364	-0.0587	0.0208
3.40808	0.0056	0.0144	-0.0408			3.40611	0.0751	0.0424	0.0244			3.40611	-0.0266	0.0493	-0.0585			3.40414	0.0318	-0.0623	0.0213
3.41005	0.0048	0.0146	-0.0374			3.40808	0.0798	0.0431	0.0259			3.40808	-0.0296	0.0511	-0.0592			3.40611	0.0318	-0.0569	0.0207
3.41203	0.0044	0.0146	-0.0344			3.41005	0.0798	0.0437	0.0276			3.41005	-0.032	0.052	-0.0614			3.40808	0.0307	-0.0424	0.0209
3.414	0.0042	0.0148	-0.0324			3.41203	0.0749	0.0467	0.0292			3.41203	-0.0343	0.0529	-0.0656			3.41005	0.0272	-0.0277	0.0222
3.41597	0.0044	0.0152	-0.0306			3.414	0.0658	0.051	0.031			3.414	-0.0371	0.0541	-0.0703			3.41203	0.0272	-0.0216	0.0239
3.41794	0.0046	0.016	-0.0286			3.41597	0.0542	0.0535	0.0328			3.41597	-0.0405	0.0557	-0.0737			3.414	0.0343	-0.0237	0.0247
3.41992	0.0044	0.017	-0.0264			3.41794	0.0415	0.0524	0.0346			3.41794	-0.044	0.0577	-0.0754			3.41597	0.0419	-0.0255	0.0249
3.42189	0.0038	0.0174	-0.024			3.41992	0.0282	0.0489	0.0367			3.41992	-0.0469	0.06	-0.0767			3.41794	0.0389	-0.0208	0.0253
3.42386	0.0028	0.017	-0.0216			3.42189	0.0154	0.046	0.0392			3.42189	-0.0488	0.0626	-0.0786			3.41992	0.0264	-0.0127	0.0264
3.42583	0.0018	0.0158	-0.0186			3.42386	0.005	0.0456	0.0418			3.42386	-0.05	0.065	-0.0807			3.42189	0.0189	-0.0091	0.0277
3.42781	0.0012	0.0158	-0.0152			3.42583	-0.0013	0.0471	0.0439			3.42583	-0.0511	0.0667	-0.0819			3.42386	0.025	-0.0136	0.0286
3.42978	0.001	0.0168	-0.0116			3.42781	-0.0028	0.0485	0.0455			3.42781	-0.0528	0.0678	-0.082			3.42583	0.0325	-0.0224	0.0289
3.43175	0.0006	0.0178	-0.0076			3.42978	-0.0012	0.0492	0.0475			3.42978	-0.055	0.0684	-0.0819			3.42781	0.0237	-0.0292	0.0291
3.43372	-0.0002	0.018	-0.0026			3.43175	0.0002	0.0496	0.0501			3.43175	-0.0568	0.0685	-0.0821			3.42978	0.0049	-0.0316	0.0297
3.43569	-0.0014	0.0174	0.0032			3.43372	-0.0017	0.0503	0.0529			3.43372	-0.0574	0.0679	-0.0822			3.43175	0.0085	-0.031	0.0303
3.43767	-0.0022	0.0174	0.01			3.43569	-0.008	0.0518	0.0554			3.43569	-0.057	0.0666	-0.0819			3.43372	0.0555	-0.0294	0.0303
3.43964	-0.0024	0.0184	0.017			3.43767	-0.0171	0.0535	0.0574			3.43767	-0.0563	0.0645	-0.0815			3.43569	0.1253	-0.0271	0.0299
3.44161	-0.0022	0.019	0.0236			3.43964	-0.0261	0.0546	0.0595			3.43964	-0.0556	0.0621	-0.0819			3.43767	0.1737	-0.0237	0.0293
3.44358	-0.0018	0.0176	0.03			3.44161	-0.0323	0.0547	0.062			3.44161	-0.055	0.0593	-0.0834			3.43964	0.1803	-0.0195	0.0293
3.44556	-0.0016	0.0142	0.0364			3.44358	-0.035	0.0536	0.0646			3.44358	-0.0541	0.056	-0.0849			3.44161	0.1682	-0.0159	0.0294
3.44753	-0.0014	0.0114	0.043			3.44556	-0.0352	0.0515	0.0667			3.44556	-0.0522	0.0524	-0.0855			3.44358	0.1708	-0.0132	0.0292
3.4495	-0.0014	0.0118	0.0498			3.44753	-0.0344	0.049	0.0683			3.44753	-0.0492	0.0488	-0.0854			3.44556	0.1905	-0.0112	0.028
3.45147	-0.0024	0.0146	0.0564			3.4495	-0.0339	0.0466	0.0701			3.4495	-0.046	0.0458	-0.0854			3.44753	0.1986	-0.009	0.0267
3.45344	-0.0038	0.0162	0.0626			3.45147	-0.0347	0.0452	0.0725			3.45147	-0.0439	0.0432	-0.0863			3.4495	0.1729	-0.007	0.026
3.45542	-0.005	0.015	0.0682			3.45344	-0.037	0.0445	0.0751			3.45344	-0.0439	0.0406	-0.0876			3.45147	0.1229	-0.0057	0.0263
3.45739	-0.005	0.0126	0.0732			3.45542	-0.0409	0.0436	0.0773			3.45542	-0.0464	0.0373	-0.0883			3.45344	0.0744	-0.0051	0.0267
3.45936	-0.004	0.012	0.0772			3.45739	-0.0457	0.041	0.0791			3.45739	-0.0505	0.0339	-0.0883			3.45542	0.0418	-0.0053	0.0263
3.46133	-0.0034	0.0142	0.0804			3.45936	-0.05	0.0365	0.0813			3.45936	-0.0537	0.0308	-0.0887			3.45739	0.0218	-0.0056	0.0249
3.46331	-0.0044	0.0174	0.0826			3.46133	-0.053	0.0321	0.0845			3.46133	-0.0546	0.0287	-0.0901			3.45936	0.0094	-0.0053	0.0237
3.46528	-0.0064	0.0192	0.0842			3.46331	-0.0546	0.0297	0.0885			3.46331	-0.0543	0.0271	-0.0921			3.46133	0.0069	-0.0039	0.0238
3.46725	-0.0078	0.0184	0.0846			3.46528	-0.0554	0.0297	0.0923			3.46528	-0.0552	0.0259	-0.094			3.46331	0.0163	-0.0013	0.0248
3.46922	-0.0078	0.0168	0.0836			3.46725	-0.056	0.0301	0.0951			3.46725	-0.0578	0.0248	-0.0967			3.46528	0.0304	0.0018	0.0258
3.4712	-0.007	0.0156	0.081			3.46922	-0.0566	0.0293	0.0969			3.46922	-0.0579	0.0241	-0.1026			3.46725	0.0395	0.0047	0.0255
3.47317	-0.0066	0.0152	0.077			3.4712	-0.0573	0.0274	0.0983			3.4712	-0.0484	0.0236	-0.1152			3.46922	0.0414	0.0068	0.0241
3.47514	-0.0072	0.0146	0.0726			3.47317	-0.0585	0.0264	0.1002			3.47317	-0.025	0.0232	-0.1333			3.4712	0.0422	0.008	0.0225
3.47711	-0.008	0.0138	0.0686			3.47514	-0.0606	0.0273	0.1024			3.47514	0.0099	0.0228	-0.1513			3.47317	0.0457	0.0085	0.0214
3.47908	-0.0082	0.0132	0.0646			3.47711	-0.0635	0.0291	0.1042			3.47711	0.0499	0.023	-0.1647			3.47514	0.0488	0.0092	0.0208
3.48106	-0.0078	0.0132	0.0596			3.47908	-0.0663	0.0299	0.1049			3.47908	0.093	0.0241	-0.1745			3.47711	0.0445	0.0106	0.02
3.48303	-0.0074	0.0132	0.0538			3.48106	-0.0685	0.029	0.1047			3.48106	0.1462	0.0258	-0.1851			3.47908	0.0333	0.013	0.0186
3.485	-0.0074	0.0128	0.0484			3.48303	-0.07	0.0273	0.1044			3.48303	0.2183	0.0275	-0.1983			3.48106	0.0209	0.0161	0.017
3.48697	-0.0076	0.0118	0.044			3.485	-0.071	0.0261	0.1046			3.485	0.3054	0.0287	-0.208			3.48303	0.012	0.0194	0.0158
3.48895	-0.0072	0.0106	0.0406			3.48697	-0.0717	0.0248	0.1055			3.48697	0.3833	0.0294	-0.203			3.485	0.0086	0.0224	0.0149
3.49092	-0.006	0.0098	0.0374			3.48895	-0.0719	0.0227	0.1069			3.48895	0.4209	0.0303	-0.176			3.48697	0.0118	0.0246	0.0139
3.49289	-0.0048	0.0092	0.033			3.49092	-0.0716	0.0197	0.1086			3.49092	0.4034	0.0318	-0.1295			3.48895	0.0206	0.0256	0.0123
3.49486	-0.0042	0.009	0.0282			3.49289	-0.0715	0.0176	0.1102			3.49289	0.3452	0.0339	-0.0707			3.49092	0.0326	0.0255	0.0104
3.49683	-0.004	0.009	0.0234			3.49486	-0.072	0.0181	0.1117			3.49486	0.277	0.036	-0.0021			3.49289	0.0441	0.0252	0.0086
3.49881	-0.0036	0.0094	0.0192			3.49683	-0.0727	0.0209	0.1131			3.49683	0.2189	0.0378	0.082			3.49486	0.0516	0.0254	0.0074
3.50078	-0.0028	0.0092	0.0154			3.49881	-0.0729	0.0237	0.1147			3.49881	0.1664	0.0391	0.185			3.49683	0.0536	0.0264	0.0063
3.50275	-0.0022	0.0076	0.0114			3.50078	-0.0722	0.0245	0.1167			3.50078	0.104	0.0403	0.291			3.49881	0.0512	0.0278	0.0045
3.50472	-0.0018	0.005	0.0072			3.50275	-0.0707	0.0233	0.1193			3.50275	0.0291	0.0415	0.363			3.50078	0.0472	0.0288	0.0019
3.5067	-0.002	0.0034	0.0026			3.50472	-0.0694	0.022	0.122			3.50472	-0.039	0.0428	0.3643			3.50275	0.0443	0.0293	-0.0007
3.50867	-0.0018	0.0048	-0.0024			3.5067	-0.0685	0.0219	0.1241			3.5067	-0.0759	0.044	0.2876			3.50472	0.0439	0.0296	-0.0026
3.51064	-0.001	0.008	-0.008			3.50867	-0.0681	0.0225	0.1255			3.50867	-0.0727	0.0454	0.1638			3.5067	0.0465	0.0303	-0.0035
3.51261	-0.0002	0.0096	-0.0132			3.51064	-0.0677	0.0219	0.1265			3.51064	-0.0419	0.0473	0.0363			3.50867	0.0517	0.0314	-0.0042
3.51459	-0.0004	0.008	-0.0172			3.51261	-0.067	0.0191	0.1276			3.51261	-0.0044	0.0496	-0.0733			3.51064	0.0584	0.0324	-0.0053
3.51656	-0.001	0.0046	-0.0196			3.51459	-0.0659	0.0149	0.1292			3.51459	0.0256	0.0519	-0.1755			3.51261	0.0648	0.0326	-0.0067
3.51853	-0.001	0.0028	-0.0214			3.51656	-0.0647	0.0109	0.1306			3.51656	0.0435	0.0535	-0.2874			3.51459	0.0692	0.0642	-0.008
3.5205	0.0004	0.004	-0.0234			3.51853	-0.0634	0.0081	0.1315			3.51853	0.0488	0.0548	-0.4015			3.51656	0.0707	0.0616	-0.0087
3.52247	0.0026	0.007	-0.0262			3.5205	-0.0621	0.0064	0.1318			3.5205	0.0423	0.0564	-0.4836			3.51853	0.0696	0.0589	-0.0091
3.52445	0.004	0.0086	-0.0292			3.52247	-0.0607	0.0052	0.1317			3.52247	0.0266	0.059	-0.5028			3.5205	0.0675	0.0558	-0.0099
3.52642	0.004	0.0084	-0.0314			3.52445	-0.0591	0.0041	0.1318			3.52445	0.0077	0.0625	-0.4589			3.52247	0.0658	0.0531	-0.0111
3.52839	0.0032	0.0072	-0.0322			3.52642	-0.0572	0.0028	0.1319			3.52642	-0.0105	0.0663	-0.3816			3.52445	0.0654	0.0517	-0.0123
3.53036	0.003	0.0062	-0.0318			3.52839	-0.0551	0.001	0.132			3.52839	-0.0276	0.0696	-0.3059			3.52642	0.0666	0.0514	-0.0132
3.53234	0.0042	0.006	-0.0314			3.53036	-0.0528	-0.0012	0.1318			3.53036	-0.0457	0.0722	-0.2505			3.52839	0.0689	0.0514	-0.014
3.53431	0.0058	0.0054	-0.0316			3.53234	-0.0505	-0.0036	0.1316			3.53234	-0.0642	0.0747	-0.2173			3.53036	0.071	0.051	-0.0154
3.53628	0.007	0.0048	-0.0324			3.53431	-0.048	-0.0057	0.1316			3.53431	-0.0776	0.0777	-0.2024			3.53234	0.0714	0.0502	-0.0174
3.53825	0.0068	0.0048	-0.033			3.53628	-0.0454	-0.0074	0.132			3.53628	-0.0801	0.0813	-0.2026			3.53431	0.0697	0.0499	-0.0195
3.54022	0.006	0.0052	-0.0334			3.53825	-0.0428	-0.0091	0.1328			3.53825	-0.0719	0.0849	-0.2135			3.53628	0.0663	0.05	-0.0213
3.5422	0.0054	0.0052	-0.0336			3.54022	-0.0404	-0.011	0.1337			3.54022	-0.0593	0.0882	-0.2294			3.53825	0.0626	0.05	-0.0228
3.54417	0.0054	0.0044	-0.0332			3.5422	-0.0382	-0.0126	0.1347			3.5422	-0.0503	0.0907	-0.2464			3.54022	0.0595	0.0494	-0.0242
3.54614	0.0058	0.0032	-0.0328			3.54417	-0.0358	-0.0133	0.1356			3.54417	-0.0497	0.0928	-0.2628			3.5422	0.0567	0.0482	-0.0258
3.54811	0.0064	0.0028	-0.0324			3.54614	-0.0331	-0.0126	0.1366			3.54614	-0.0579	0.0947	-0.2765			3.54417	0.0536	0.0469	-0.0274
3.55009	0.0066	0.0036	-0.0324			3.54811	-0.03	-0.0113	0.138			3.54811	-0.0715	0.0967	-0.2822			3.54614	0.0501	0.0459	-0.0289
3.55206	0.0062	0.0046	-0.033			3.55009	-0.0268	-0.0107	0.139			3.55009	-0.0857	0.0985	-0.2726			3.54811	0.0467	0.0448	-0.0303
3.55403	0.0056	0.0048	-0.0338			3.55206	-0.0238	-0.0113	0.1389			3.55206	-0.0967	0.0999	-0.2456			3.55009	0.044	0.0436	-0.0316
3.556	0.0052	0.0042	-0.034			3.55403	-0.0211	-0.0127	0.1367			3.55403	-0.1023	0.1009	-0.2072			3.55206	0.0417	0.0427	-0.0326
3.55798	0.0054	0.0036	-0.0336			3.556	-0.0185	-0.014	0.1325			3.556	-0.1025	0.1019	-0.1683			3.55403	0.0389	0.0425	-0.0325
3.55995	0.0058	0.0032	-0.0326			3.55798	-0.0155	-0.0146	0.1273			3.55798	-0.0996	0.1031	-0.1384			3.556	0.0353	0.0429	-0.0312
3.56192	0.006	0.0024	-0.0322			3.55995	-0.0121	-0.0147	0.1219			3.55995	-0.0973	0.1048	-0.1226			3.55798	0.0318	0.0433	-0.0291
3.56389	0.0056	0.0002	-0.0324			3.56192	-0.0087	-0.0147	0.1162			3.56192	-0.0994	0.1065	-0.1202			3.55995	0.0288	0.0436	-0.0269
3.56586	0.0048	-0.0026	-0.0334			3.56389	-0.0054	-0.015	0.1094			3.56389	-0.1074	0.1073	-0.1252			3.56192	0.026	0.0439	-0.0245
3.56784	0.0048	-0.0034	-0.0348			3.56586	-0.0023	-0.0155	0.1014			3.56586	-0.1198	0.1072	-0.1293			3.56389	0.0224	0.0445	-0.0212
3.56981	0.0056	-0.0018	-0.0366			3.56784	0.0008	-0.0157	0.0935			3.56784	-0.1334	0.1068	-0.1255			3.56586	0.0182	0.0448	-0.017
3.57178	0.0062	0.0008	-0.0382			3.56981	0.0039	-0.0156	0.0885			3.56981	-0.1451	0.1071	-0.111			3.56784	0.0145	0.0443	-0.0125
3.57375	0.006	0.0016	-0.0388			3.57178	0.0068	-0.0147	0.0891			3.57178	-0.1535	0.1079	-0.0885			3.56981	0.0119	0.0434	-0.0084
3.57573	0.0052	0.0002	-0.0386			3.57375	0.0093	-0.013	0.0965			3.57375	-0.159	0.1084	-0.0638			3.57178	0.0104	0.0431	-0.0048
3.5777	0.0048	-0.0016	-0.0378			3.57573	0.0114	-0.0105	0.1103			3.57573	-0.1623	0.108	-0.0432			3.57375	0.0094	0.0438	-0.0015
3.57967	0.0056	-0.0014	-0.0374			3.5777	0.0139	-0.008	0.1303			3.5777	-0.1645	0.1072	-0.0306			3.57573	0.009	0.0448	0.0019
3.58164	0.0068	0.001	-0.038			3.57967	0.0166	-0.0069	0.1582			3.57967	-0.1672	0.1067	-0.0264			3.5777	0.0094	0.0452	0.0051
3.58361	0.007	0.0036	-0.0382			3.58164	0.0194	-0.0073	0.1973			3.58164	-0.1719	0.107	-0.0272			3.57967	0.0102	0.0443	0.0076
3.58559	0.006	0.0046	-0.0374			3.58361	0.0218	-0.008	0.249			3.58361	-0.1791	0.1078	-0.028			3.58164	0.0103	0.0424	0.01
3.58756	0.005	0.0038	-0.0358			3.58559	0.0239	-0.0073	0.3082			3.58559	-0.1873	0.1089	-0.025			3.58361	0.0089	0.0404	0.0132
3.58953	0.0046	0.0022	-0.034			3.58756	0.0261	-0.0048	0.3632			3.58756	-0.1944	0.1101	-0.0171			3.58559	0.0065	0.038	0.0175
3.5915	0.0052	0.0012	-0.0328			3.58953	0.0284	-0.0024	0.4012			3.58953	-0.1996	0.1117	-0.006			3.58756	0.0046	0.035	0.022
3.59348	0.0058	0.0006	-0.0318			3.5915	0.0308	-0.0017	0.417			3.5915	-0.203	0.1133	0.0059			3.58953	0.0036	0.0323	0.0254
3.59545	0.0058	0.0006	-0.0312			3.59348	0.0329	-0.0026	0.4149			3.59348	-0.2053	0.1149	0.0163			3.5915	0.0028	0.03	0.0277
3.59742	0.0052	0.0012	-0.0312			3.59545	0.0349	-0.0029	0.4031			3.59545	-0.2067	0.1163	0.024			3.59348	0.0007	0.0287	0.0299
3.59939	0.004	0.0022	-0.0322			3.59742	0.0368	-0.0016	0.3855			3.59742	-0.2067	0.1181	0.0287			3.59545	-0.0028	0.0276	0.0329
3.60137	0.0028	0.0032	-0.0336			3.59939	0.0389	0	0.3598			3.59939	-0.2058	0.1206	0.031			3.59742	-0.0066	0.0256	0.0362
3.60334	0.002	0.0036	-0.034			3.60137	0.0406	-0.0002	0.3228			3.60137	-0.2046	0.1239	0.032			3.59939	-0.0093	0.0236	0.0383
3.60531	0.0014	0.003	-0.0336			3.60334	0.0416	-0.0018	0.2776			3.60334	-0.2038	0.1274	0.033			3.60137	-0.0108	0.0258	0.0383
3.60728	0.001	0.0024	-0.0328			3.60531	0.0421	-0.0021	0.2345			3.60531	-0.2034	0.1307	0.0348			3.60334	-0.0114	0.037	0.0365
3.60925	0.0006	0.0026	-0.0326			3.60728	0.0428	-0.0001	0.2036			3.60728	-0.2028	0.1335	0.0375			3.60531	-0.0117	0.0574	0.0342
3.61123	-0.0004	0.0036	-0.0328			3.60925	0.0439	0.002	0.1888			3.60925	-0.2014	0.1357	0.0406			3.60728	-0.0122	0.0802	0.0322
3.6132	-0.0012	0.0042	-0.0324			3.61123	0.0448	0.0011	0.1861			3.61123	-0.1993	0.1377	0.0437			3.60925	-0.013	0.0978	0.0306
3.61517	-0.0018	0.0042	-0.0312			3.6132	0.0448	-0.0023	0.1887			3.6132	-0.1964	0.1402	0.0464			3.61123	-0.014	0.1116	0.0288
3.61714	-0.0022	0.0036	-0.0298			3.61517	0.0441	-0.0042	0.1918			3.61517	-0.1926	0.1436	0.0489			3.6132	-0.0152	0.132	0.0264
3.61912	-0.0024	0.003	-0.0286			3.61714	0.0436	-0.0013	0.1938			3.61714	-0.1881	0.1475	0.0509			3.61517	-0.016	0.1636	0.0241
3.62109	-0.0024	0.0022	-0.0274			3.61912	0.0439	0.0051	0.1942			3.61912	-0.1833	0.1507	0.0515			3.61714	-0.0161	0.191	0.0225
3.62306	-0.0024	0.0006	-0.0254			3.62109	0.0447	0.0107	0.1923			3.62109	-0.1789	0.1527	0.0504			3.61912	-0.0155	0.1858	0.0221
3.62503	-0.0024	-0.0018	-0.0232			3.62306	0.0452	0.0131	0.1875			3.62306	-0.1746	0.1543	0.0484			3.62109	-0.0148	0.1319	0.0221
3.627	-0.0024	-0.0026	-0.0216			3.62503	0.0452	0.0139	0.1799			3.62503	-0.17	0.1565	0.0469			3.62306	-0.0143	0.0447	0.0218
3.62898	-0.0026	-0.001	-0.0206			3.627	0.0451	0.016	0.17			3.627	-0.1646	0.1596	0.0467			3.62503	-0.014	-0.0408	0.021
3.63095	-0.0032	0.0016	-0.0194			3.62898	0.0453	0.0204	0.1585			3.62898	-0.1585	0.1627	0.0473			3.627	-0.0136	-0.1017	0.0202
3.63292	-0.0042	0.0026	-0.0172			3.63095	0.0458	0.0254	0.1458			3.63095	-0.1522	0.1646	0.0476			3.62898	-0.0128	-0.144	0.0199
3.63489	-0.0054	0.0006	-0.014			3.63292	0.0462	0.0293	0.1328			3.63292	-0.146	0.165	0.047			3.63095	-0.0118	-0.1871	0.0199
3.63687	-0.0062	-0.0016	-0.0108			3.63489	0.0462	0.0315	0.1214			3.63489	-0.1392	0.1646	0.0462			3.63292	-0.0108	-0.2351	0.0194
3.63884	-0.0064	-0.0018	-0.0086			3.63687	0.0462	0.0322	0.1134			3.63687	-0.1315	0.1643	0.0455			3.63489	-0.0099	-0.2691	0.0179
3.64081	-0.0058	0.0004	-0.007			3.63884	0.0464	0.0311	0.1093			3.63884	-0.1232	0.164	0.0449			3.63687	-0.009	-0.2672	0.0159
3.64278	-0.0054	0.003	-0.0052			3.64081	0.0468	0.0285	0.1071			3.64081	-0.1152	0.1633	0.044			3.63884	-0.0084	-0.2272	0.0141
3.64475	-0.0056	0.004	-0.003			3.64278	0.0471	0.0261	0.1042			3.64278	-0.108	0.1622	0.0429			3.64081	-0.0085	-0.1674	0.013
3.64673	-0.006	0.0036	-0.0008			3.64475	0.047	0.0259	0.0985			3.64475	-0.1011	0.1612	0.0425			3.64278	-0.009	-0.1085	0.0122
3.6487	-0.006	0.0028	0.0008			3.64673	0.0467	0.0288	0.0899			3.64673	-0.0936	0.1614	0.0433			3.64475	-0.0091	-0.0595	0.0108
3.65067	-0.0054	0.0022	0.0028			3.6487	0.0466	0.0328	0.0794			3.6487	-0.0857	0.1627	0.0451			3.64673	-0.008	-0.02	0.0085
3.65264	-0.0046	0.0018	0.0052			3.65067	0.0467	0.0351	0.0689			3.65067	-0.0786	0.1645	0.0472			3.6487	-0.0057	0.0104	0.0061
3.65462	-0.0042	0.001	0.008			3.65264	0.0467	0.0342	0.0603			3.65264	-0.0734	0.1663	0.0489			3.65067	-0.0032	0.0294	0.0044
3.65659	-0.0042	0.0004	0.0098			3.65462	0.0466	0.0311	0.0548			3.65462	-0.0697	0.168	0.0505			3.65264	-0.0016	0.0373	0.004
3.65856	-0.0042	0.0006	0.01			3.65659	0.0463	0.0286	0.0522			3.65659	-0.0662	0.1701	0.0526			3.65462	-0.0004	0.0389	0.0038
3.66053	-0.0044	0.0012	0.0096			3.65856	0.0461	0.0288	0.0512			3.65856	-0.0621	0.1725	0.0557			3.65659	0.0013	0.0392	0.0032
3.66251	-0.0048	0.0022	0.0102			3.66053	0.0459	0.032	0.0498			3.66053	-0.0579	0.1745	0.0596			3.65856	0.0035	0.0404	0.0018
3.66448	-0.0056	0.0024	0.012			3.66251	0.0453	0.0365	0.0467			3.66251	-0.0548	0.1755	0.0631			3.66053	0.0056	0.0419	0.0005
3.66645	-0.0062	0.0016	0.0144			3.66448	0.0444	0.0397	0.0418			3.66448	-0.0534	0.1754	0.0652			3.66251	0.007	0.0435	0.0002
3.66842	-0.0064	-0.0002	0.0154			3.66645	0.0436	0.0403	0.0361			3.66645	-0.0533	0.1747	0.0657			3.66448	0.0081	0.0468	0.0005
3.67039	-0.0062	-0.0022	0.0144			3.66842	0.0434	0.0392	0.03			3.66842	-0.0535	0.1739	0.0654			3.66645	0.0097	0.0532	0.0003
3.67237	-0.0062	-0.0028	0.0124			3.67039	0.0434	0.0388	0.0238			3.67039	-0.0536	0.1728	0.0654			3.66842	0.012	0.0621	-0.0009
3.67434	-0.0068	-0.0014	0.0114			3.67237	0.0431	0.0407	0.0178			3.67237	-0.0536	0.1712	0.0659			3.67039	0.0141	0.0712	-0.002
3.67631	-0.0076	0.0006	0.0116			3.67434	0.0419	0.0442	0.0126			3.67434	-0.0537	0.1696	0.0664			3.67237	0.0153	0.0775	-0.0026
3.67828	-0.008	0.0016	0.012			3.67631	0.0403	0.0469	0.0089			3.67631	-0.0539	0.1686	0.066			3.67434	0.0161	0.0784	-0.0038
3.68026	-0.008	0.0008	0.0118			3.67828	0.0391	0.0469	0.0068			3.67828	-0.0541	0.1683	0.0646			3.67631	0.0178	0.0726	-0.0076
3.68223	-0.0076	-0.0008	0.0108			3.68026	0.0384	0.0445	0.0051			3.68026	-0.0545	0.1682	0.0626			3.67828	0.0208	0.0617	-0.0151
3.6842	-0.0076	-0.002	0.0096			3.68223	0.038	0.0412	0.0027			3.68223	-0.0552	0.1671	0.0603			3.68026	0.0244	0.0503	-0.0242
3.68617	-0.008	-0.0016	0.0086			3.6842	0.0376	0.0386	-0.0011			3.6842	-0.0564	0.1645	0.0579			3.68223	0.0273	0.0436	-0.031
3.68814	-0.008	0	0.0078			3.68617	0.0368	0.037	-0.0062			3.68617	-0.0573	0.1618	0.0553			3.6842	0.0553	0.0441	-0.0343
3.69012	-0.0078	0.002	0.0068			3.68814	0.0359	0.0359	-0.0117			3.68814	-0.0575	0.1606	0.0523			3.68617	0.057	0.0504	-0.0366
3.69209	-0.0076	0.0038	0.0058			3.69012	0.0349	0.0352	-0.0166			3.69012	-0.057	0.16	0.049			3.68814	0.0587	0.0592	-0.0413
3.69406	-0.008	0.0042	0.0054			3.69209	0.034	0.035	-0.0206			3.69209	-0.0565	0.1574	0.0453			3.69012	0.0595	0.067	-0.0472
3.69603	-0.0086	0.003	0.0056			3.69406	0.0332	0.0353	-0.0238			3.69406	-0.0565	0.1506	0.0411			3.69209	0.0592	0.0715	-0.049
3.69801	-0.0084	0.001	0.0054			3.69603	0.0324	0.0356	-0.0266			3.69603	-0.0567	0.1392	0.0366			3.69406	0.0587	0.0712	-0.0407
3.69998	-0.0072	-0.0002	0.0046			3.69801	0.0316	0.0354	-0.0297			3.69801	-0.0564	0.1253	0.0318			3.69603	0.0588	0.0663	-0.0199
3.70195	-0.0056	0.0008	0.0034			3.69998	0.0306	0.0346	-0.0329			3.69998	-0.0554	0.1113	0.0265			3.69801	0.0597	0.0587	0.0116
3.70392	-0.005	0.0036	0.0026			3.70195	0.0293	0.034	-0.0356			3.70195	-0.0543	0.0984	0.0213			3.69998	0.0606	0.0517	0.051
3.7059	-0.0058	0.0058	0.0024			3.70392	0.0279	0.0337	-0.0373			3.70392	-0.0536	0.087	0.0168			3.70195	0.0604	0.0477	0.0983
3.70787	-0.0068	0.0056	0.0024			3.7059	0.0267	0.0334	-0.0384			3.7059	-0.0528	0.076	0.0139			3.70392	0.0591	0.0472	0.1557
3.70984	-0.0066	0.0032	0.002			3.70787	0.0257	0.0323	-0.0397			3.70787	-0.0509	0.0644	0.0124			3.7059	0.0572	0.0491	0.2235
3.71181	-0.0052	0.0014	0.001			3.70984	0.0248	0.0301	-0.0418			3.70984	-0.0484	0.055	0.0113			3.70787	0.0555	0.0516	0.2931
3.71378	-0.004	0.0018	-0.0002			3.71181	0.0239	0.0275	-0.0439			3.71181	-0.0463	0.0552	0.0097			3.70984	0.0542	0.0532	0.345
3.71576	-0.0038	0.0044	-0.0012			3.71378	0.023	0.0254	-0.0451			3.71378	-0.0453	0.0714	0.0078			3.71181	0.0528	0.0531	0.3563
3.71773	-0.0044	0.0072	-0.0024			3.71576	0.022	0.0246	-0.045			3.71576	-0.0447	0.1007	0.0065			3.71378	0.0508	0.051	0.3158
3.7197	-0.0046	0.0094	-0.0044			3.71773	0.0212	0.0251	-0.0447			3.71773	-0.0433	0.1325	0.0068			3.71576	0.0484	0.0476	0.2349
3.72167	-0.0042	0.0114	-0.0064			3.7197	0.0203	0.0262	-0.0453			3.7197	-0.0407	0.1615	0.0089			3.71773	0.046	0.0441	0.1407
3.72365	-0.0034	0.0134	-0.0078			3.72167	0.019	0.0274	-0.0468			3.72167	-0.0378	0.1977	0.0117			3.7197	0.0443	0.0422	0.0553
3.72562	-0.0034	0.0148	-0.0084			3.72365	0.0175	0.0285	-0.0484			3.72365	-0.0357	0.2533	0.0142			3.72167	0.0428	0.042	-0.0188
3.72759	-0.004	0.0142	-0.0088			3.72562	0.0161	0.0293	-0.0494			3.72562	-0.0346	0.3193	0.0157			3.72365	0.0408	0.0429	-0.0916
3.72956	-0.0042	0.012	-0.0098			3.72759	0.0154	0.0299	-0.0498			3.72759	-0.034	0.3598	0.0167			3.72562	0.0382	0.044	-0.165
3.73153	-0.0038	0.0108	-0.0108			3.72956	0.0153	0.0297	-0.0503			3.72956	-0.0334	0.3405	0.018			3.72759	0.0357	0.045	-0.2225
3.73351	-0.003	0.0128	-0.0118			3.73153	0.0152	0.0288	-0.0513			3.73153	-0.0325	0.2646	0.0204			3.72956	0.0343	0.0458	-0.2417
3.73548	-0.0028	0.017	-0.0118			3.73351	0.0144	0.0279	-0.0525			3.73351	-0.0318	0.1733	0.0238			3.73153	0.034	0.0464	-0.2156
3.73745	-0.003	0.0196	-0.011			3.73548	0.0133	0.0281	-0.0535			3.73548	-0.0312	0.1064	0.0275			3.73351	0.0343	0.0465	-0.1602
3.73942	-0.0036	0.0188	-0.0098			3.73745	0.0125	0.0296	-0.0542			3.73745	-0.0308	0.0657	0.0307			3.73548	0.0343	0.0462	-0.1004
3.7414	-0.0038	0.0164	-0.0082			3.73942	0.0124	0.0311	-0.0551			3.73942	-0.0307	0.0222	0.0331			3.73745	0.0342	0.0461	-0.0523
3.74337	-0.004	0.0156	-0.0064			3.7414	0.0126	0.0315	-0.0562			3.7414	-0.0312	-0.0421	0.0348			3.73942	0.0343	0.0464	-0.0189
3.74534	-0.004	0.0184	-0.005			3.74337	0.0124	0.0303	-0.0573			3.74337	-0.0322	-0.1093	0.0364			3.7414	0.0142	0.0465	0.0012
3.74731	-0.004	0.0232	-0.0046			3.74534	0.0118	0.0282	-0.0582			3.74534	-0.0332	-0.1432	0.0382			3.74337	0.0151	0.046	0.0077
3.74929	-0.0042	0.027	-0.0044			3.74731	0.0109	0.0256	-0.0593			3.74731	-0.0338	-0.1269	0.0401			3.74534	0.0163	0.0452	0.001
3.75126	-0.0046	0.028	-0.0038			3.74929	0.01	0.0227	-0.0608			3.74929	-0.0338	-0.0766	0.042			3.74731	0.0176	0.045	-0.0143
3.75323	-0.0056	0.0268	-0.002			3.75126	0.0092	0.0193	-0.0626			3.75126	-0.0336	-0.0222	0.0437			3.74929	0.0185	0.0721	-0.0317
3.7552	-0.007	0.0248	0.0002			3.75323	0.0083	0.0164	-0.0642			3.75323	-0.0337	0.0184	0.0456			3.75126	0.0188	0.072	-0.0475
3.75717	-0.0078	0.023	0.001			3.7552	0.0075	0.015	-0.0653			3.7552	-0.034	0.0443	0.0476			3.75323	0.0186	0.071	-0.0615
3.75915	-0.0076	0.0214	0.0004			3.75717	0.0069	0.0159	-0.0663			3.75717	-0.0343	0.0598	0.0493			3.7552	0.018	0.0693	-0.0741
3.76112	-0.0068	0.02	-0.0012			3.75915	0.0066	0.0193	-0.0674			3.75915	-0.0344	0.0645	0.0504			3.75717	0.0172	0.0671	-0.0813
3.76309	-0.0066	0.0192	-0.002			3.76112	0.0065	0.0266	-0.0686			3.76112	-0.0341	0.0568	0.0513			3.75915	0.0165	0.0646	-0.0786
3.76506	-0.0072	0.0184	-0.0014			3.76309	0.0062	0.04	-0.0698			3.76309	-0.0338	0.0411	0.0529			3.76112	0.0161	0.0619	-0.0661
3.76704	-0.0084	0.017	-0.0002			3.76506	0.0058	0.0608	-0.0707			3.76506	-0.0332	0.0243	0.0556			3.76309	0.0159	0.0594	-0.0501
3.76901	-0.0088	0.0146	0.0006			3.76704	0.0052	0.0885	-0.0718			3.76704	-0.0319	0.0102	0.0589			3.76506	0.0157	0.0568	-0.0388
3.77098	-0.0084	0.0116	0.0004			3.76901	0.0046	0.1219	-0.0732			3.76901	-0.0298	-0.0023	0.0617			3.76704	0.0155	0.0538	-0.0369
3.77295	-0.0074	0.0094	0.0002			3.77098	0.0043	0.162	-0.0747			3.77098	-0.0276	-0.015	0.0634			3.76901	0.0158	0.0503	-0.0442
3.77492	-0.007	0.0084	0.0004			3.77295	0.0042	0.2092	-0.0756			3.77295	-0.0263	-0.0256	0.0645			3.77098	0.0169	0.0463	-0.0557
3.7769	-0.0076	0.0078	0.001			3.77492	0.0042	0.2585	-0.0758			3.77492	-0.0261	-0.029	0.0657			3.77295	0.0183	0.0419	-0.0655
3.77887	-0.0086	0.007	0.0014			3.7769	0.0042	0.2965	-0.0757			3.7769	-0.0262	-0.0229	0.0673			3.77492	0.0194	0.0373	-0.0691
3.78084	-0.0094	0.006	0.0008			3.77887	0.004	0.3093	-0.076			3.77887	-0.0253	-0.0105	0.0695			3.7769	0.0198	0.0324	-0.0651
3.78281	-0.0102	0.005	0.0004			3.78084	0.0034	0.2933	-0.0767			3.78084	-0.0234	0.0014	0.0721			3.77887	0.0203	0.0273	-0.0552
3.78479	-0.0102	0.0044	0.0006			3.78281	0.0026	0.2586	-0.0769			3.78281	-0.0214	0.0059	0.0745			3.78084	0.0214	0.0219	-0.0431
3.78676	-0.0094	0.003	0.0016			3.78479	0.0017	0.2191	-0.0761			3.78479	-0.0204	0.0005	0.0763			3.78281	0.0229	0.0162	-0.033
3.78873	-0.0078	0.0008	0.0024			3.78676	0.0011	0.18	-0.0742			3.78676	-0.0204	-0.0131	0.0772			3.78479	0.0236	0.01	-0.0279
3.7907	-0.0052	-0.0018	0.0024			3.78873	0.0011	0.137	-0.0721			3.78873	-0.0207	-0.0293	0.0782			3.78676	0.0233	0.0038	-0.0284
3.79268	-0.0028	-0.0026	0.0016			3.7907	0.0014	0.086	-0.0702			3.7907	-0.0202	-0.042	0.0801			3.78873	0.0227	-0.0017	-0.0332
3.79465	-0.001	-0.0014	0.0012			3.79268	0.0015	0.0337	-0.0685			3.79268	-0.0191	-0.0473	0.0834			3.7907	0.0222	-0.0061	-0.0392
3.79662	0.0006	0	0.0016			3.79465	0.0011	-0.0058	-0.0667			3.79465	-0.0182	-0.0447	0.0871			3.79268	0.0206	-0.0097	-0.0439
3.79859	0.0022	-0.001	0.0024			3.79662	0.0007	-0.0224	-0.0647			3.79662	-0.0181	-0.037	0.09			3.79465	0.0157	-0.0131	-0.0455
3.80056	0.004	-0.0042	0.0032			3.79859	0.0009	-0.0173	-0.0626			3.79859	-0.0184	-0.0289	0.0918			3.79662	0.007	-0.0168	-0.0441
3.80254	0.0058	-0.007	0.0032			3.80056	0.0019	-0.0002	-0.0604			3.80056	-0.0184	-0.0245	0.0931			3.79859	-0.0017	-0.0202	-0.0407
3.80451	0.0068	-0.0072	0.0026			3.80254	0.0035	0.0199	-0.0582			3.80254	-0.0178	-0.0256	0.0947			3.80056	-0.0071	-0.0226	-0.0367
3.80648	0.007	-0.0048	0.002			3.80451	0.0052	0.0384	-0.056			3.80451	-0.0174	-0.0319	0.0967			3.80254	-0.0098	-0.0241	-0.0337
3.80845	0.0064	-0.0026	0.0016			3.80648	0.0068	0.0539	-0.0543			3.80648	-0.0176	-0.0416	0.0987			3.80451	-0.013	-0.0256	-0.0327
3.81043	0.0056	-0.002	0.0016			3.80845	0.0083	0.0647	-0.0531			3.80845	-0.0183	-0.0519	0.1002			3.80648	-0.0175	-0.0275	-0.0335
3.8124	0.005	-0.0032	0.0024			3.81043	0.0101	0.0691	-0.0521			3.81043	-0.0182	-0.0604	0.1015			3.80845	-0.019	-0.0294	-0.0353
3.81437	0.0048	-0.0046	0.0034			3.8124	0.012	0.0678	-0.0507			3.8124	-0.0167	-0.0654	0.1026			3.81043	-0.0115	-0.0305	-0.037
3.81634	0.0052	-0.0048	0.0044			3.81437	0.014	0.0626	-0.0486			3.81437	-0.0144	-0.0672	0.1035			3.8124	0.0083	-0.0305	-0.0381
3.81831	0.0064	-0.0048	0.0052			3.81634	0.0162	0.0554	-0.0464			3.81634	-0.0121	-0.0675	0.1042			3.81437	0.039	-0.0298	-0.0384
3.82029	0.0074	-0.0052	0.0054			3.81831	0.0188	0.0469	-0.0446			3.81831	-0.0106	-0.0686	0.1047			3.81634	0.0791	-0.0296	-0.0375
3.82226	0.008	-0.0058	0.0054			3.82029	0.0216	0.0379	-0.0437			3.82029	-0.0095	-0.0716	0.1053			3.81831	0.1298	-0.0301	-0.0355
3.82423	0.008	-0.006	0.0056			3.82226	0.0241	0.0304	-0.043			3.82226	-0.0085	-0.0762	0.1062			3.82029	0.193	-0.031	-0.0328
3.8262	0.0082	-0.006	0.0062			3.82423	0.0263	0.0271	-0.0418			3.82423	-0.0071	-0.0816	0.1081			3.82226	0.265	-0.0315	-0.0306
3.82818	0.009	-0.0064	0.0068			3.8262	0.0284	0.0288	-0.0402			3.8262	-0.0048	-0.087	0.1107			3.82423	0.3341	-0.0314	-0.0296
3.83015	0.0102	-0.0072	0.007			3.82818	0.031	0.0342	-0.0387			3.82818	-0.0018	-0.0918	0.1136			3.8262	0.3827	-0.0312	-0.0298
3.83212	0.0108	-0.0076	0.0068			3.83015	0.0341	0.0406	-0.0379			3.83015	0.0013	-0.0954	0.1162			3.82818	0.3938	-0.0319	-0.0306
3.83409	0.0102	-0.0068	0.007			3.83212	0.0372	0.0454	-0.0375			3.83212	0.0035	-0.0973	0.1186			3.83015	0.3597	-0.0339	-0.0314
3.83607	0.0094	-0.0052	0.008			3.83409	0.0397	0.0467	-0.037			3.83409	0.0047	-0.0977	0.1215			3.83212	0.2872	-0.0368	-0.032
3.83804	0.0094	-0.0038	0.0092			3.83607	0.0419	0.0437	-0.0362			3.83607	0.0056	-0.0975	0.1256			3.83409	0.1947	-0.0393	-0.0326
3.84001	0.0102	-0.0028	0.0096			3.83804	0.0441	0.0376	-0.0352			3.83804	0.0075	-0.0975	0.1305			3.83607	0.1014	-0.0407	-0.0333
3.84198	0.0102	-0.0012	0.0092			3.84001	0.0462	0.0308	-0.0345			3.84001	0.0108	-0.0982	0.1357			3.83804	0.0156	-0.0413	-0.0342
3.84395	0.0086	0.001	0.009			3.84198	0.0479	0.0264	-0.0342			3.84198	0.0148	-0.0989	0.1403			3.84001	-0.0649	-0.0417	-0.035
3.84593	0.006	0.0028	0.0098			3.84395	0.0489	0.0262	-0.034			3.84395	0.0183	-0.0993	0.1441			3.84198	-0.1403	-0.0421	-0.036
3.8479	0.004	0.0024	0.0106			3.84593	0.0495	0.0299	-0.034			3.84593	0.0205	-0.0994	0.1475			3.84395	-0.1989	-0.0422	-0.037
3.84987	0.0034	0.0002	0.01			3.8479	0.0502	0.0352	-0.0338			3.8479	0.0217	-0.0995	0.1511			3.84593	-0.2225	-0.0418	-0.038
3.85184	0.0032	-0.0008	0.0076			3.84987	0.0513	0.0394	-0.0332			3.84987	0.0224	-0.0996	0.1547			3.8479	-0.2026	-0.0412	-0.039
3.85382	0.0018	0.0016	0.005			3.85184	0.0521	0.041	-0.0324			3.85184	0.0234	-0.0987	0.1582			3.84987	-0.1502	-0.0404	-0.0398
3.85579	-0.0006	0.0058	0.0036			3.85382	0.0524	0.0404	-0.0316			3.85382	0.0248	-0.0956	0.1613			3.85184	-0.0876	-0.0395	-0.0402
3.85776	-0.0034	0.0094	0.004			3.85579	0.0524	0.039	-0.0309			3.85579	0.0259	-0.0903	0.1642			3.85382	-0.0329	-0.0382	-0.0401
3.85973	-0.0048	0.0132	0.0052			3.85776	0.0527	0.0381	-0.0304			3.85776	0.0258	-0.0844	0.1675			3.85579	0.0081	-0.0368	-0.0396
3.8617	-0.0052	0.0222	0.0056			3.85973	0.0537	0.0381	-0.0298			3.85973	0.024	-0.0797	0.1716			3.85776	0.0366	-0.0357	-0.0391
3.86368	-0.0056	0.0396	0.0048			3.8617	0.0552	0.0387	-0.0288			3.8617	0.0212	-0.0765	0.1757			3.85973	0.0529	-0.0351	-0.0387
3.86565	-0.0062	0.0642	0.0038			3.86368	0.0569	0.0399	-0.0278			3.86368	0.0184	-0.0732	0.1789			3.8617	0.0564	-0.0345	-0.0384
3.86762	-0.007	0.0906	0.0034			3.86565	0.0584	0.0419	-0.027			3.86565	0.0161	-0.0685	0.1807			3.86368	0.0493	-0.0337	-0.0377
3.86959	-0.0074	0.117	0.0036			3.86762	0.06	0.0445	-0.0266			3.86762	0.014	-0.0626	0.1818			3.86565	0.0368	-0.0323	-0.0364
3.87157	-0.008	0.148	0.0034			3.86959	0.0615	0.0472	-0.0265			3.86959	0.0116	-0.0567	0.1834			3.86762	0.0234	-0.0305	-0.0348
3.87354	-0.009	0.189	0.0028			3.87157	0.063	0.0489	-0.0267			3.87157	0.0088	-0.0518	0.1857			3.86959	0.0109	-0.0281	-0.0333
3.87551	-0.0104	0.2388	0.0016			3.87354	0.0644	0.0492	-0.0273			3.87354	0.0064	-0.0476	0.1878			3.87157	-0.0003	-0.0255	-0.0318
3.87748	-0.0114	0.2896	0.0006			3.87551	0.0661	0.0485	-0.0279			3.87551	0.0046	-0.0433	0.1884			3.87354	-0.0073	-0.0233	-0.0297
3.87946	-0.0112	0.3346	-0.0002			3.87748	0.0681	0.0477	-0.0282			3.87748	0.0032	-0.0386	0.1875			3.87551	-0.0063	-0.0221	-0.0266
3.88143	-0.0104	0.3768	-0.0014			3.87946	0.0701	0.0474	-0.0283			3.87946	0.0022	-0.0339	0.1864			3.87748	0.0034	-0.022	-0.023
3.8834	-0.0104	0.4232	-0.0028			3.88143	0.0719	0.0476	-0.0282			3.88143	0.0017	-0.0298	0.1857			3.87946	0.0168	-0.0222	-0.0198
3.88537	-0.0114	0.472	-0.0042			3.8834	0.0732	0.0483	-0.0283			3.8834	0.0017	-0.0263	0.1852			3.88143	0.0269	-0.0222	-0.0171
3.88734	-0.0126	0.5038	-0.0048			3.88537	0.0742	0.0494	-0.0289			3.88537	0.002	-0.0233	0.1837			3.8834	0.0293	-0.0224	-0.0142
3.88932	-0.0132	0.4932	-0.0046			3.88734	0.0753	0.0508	-0.0295			3.88734	0.0022	-0.021	0.1808			3.88537	0.0236	-0.0234	-0.0102
3.89129	-0.0126	0.4298	-0.0046			3.88932	0.0764	0.0523	-0.0298			3.88932	0.0025	-0.0196	0.1769			3.88734	0.0138	-0.0254	-0.0055
3.89326	-0.0116	0.3306	-0.005			3.89129	0.0771	0.0534	-0.0294			3.89129	0.0029	-0.0194	0.173			3.88932	0.0047	-0.0281	-0.0014
3.89523	-0.0112	0.2268	-0.0058			3.89326	0.0775	0.0539	-0.0282			3.89326	0.0034	-0.0197	0.1696			3.89129	0.0007	-0.0308	0.0013
3.89721	-0.012	0.1398	-0.0066			3.89523	0.0779	0.0542	-0.0267			3.89523	0.0035	-0.0203	0.1662			3.89326	0.0036	-0.0331	0.0032
3.89918	-0.0134	0.0674	-0.0076			3.89721	0.0786	0.0546	-0.0253			3.89721	0.0025	-0.0213	0.1627			3.89523	0.0127	-0.0354	0.0055
3.90115	-0.0148	-0.0032	-0.009			3.89918	0.0793	0.0553	-0.0243			3.89918	0.0009	-0.0229	0.1594			3.89721	0.0246	-0.0375	0.0083
3.90312	-0.0152	-0.073	-0.0106			3.90115	0.0794	0.0559	-0.0236			3.90115	-0.0003	-0.0247	0.1566			3.89918	0.0349	-0.039	0.01
3.90509	-0.0148	-0.1256	-0.0118			3.90312	0.0788	0.0564	-0.0227			3.90312	-0.0006	-0.0261	0.1543			3.90115	0.0406	-0.0401	0.0094
3.90707	-0.0148	-0.1416	-0.0124			3.90509	0.0783	0.0568	-0.0214			3.90509	-0.0005	-0.0269	0.1521			3.90312	0.0405	-0.0417	0.007
3.90904	-0.0156	-0.1178	-0.0132			3.90707	0.0787	0.0576	-0.02			3.90707	-0.0009	-0.028	0.1496			3.90509	0.0359	-0.0442	0.0044
3.91101	-0.0166	-0.0692	-0.0146			3.90904	0.0802	0.0588	-0.0188			3.90904	-0.0024	-0.0304	0.1468			3.90707	0.0294	-0.0473	0.0027
3.91298	-0.0172	-0.0176	-0.0158			3.91101	0.0818	0.06	-0.0179			3.91101	-0.0043	-0.0338	0.1439			3.90904	0.0242	-0.0498	0.0015
3.91496	-0.017	0.0232	-0.0164			3.91298	0.0827	0.0608	-0.0174			3.91298	-0.0052	-0.0372	0.1409			3.91101	0.0222	-0.0512	-0.0002
3.91693	-0.0168	0.0492	-0.0158			3.91496	0.0829	0.061	-0.017			3.91496	-0.0046	-0.0398	0.1375			3.91298	0.0237	-0.0521	-0.003
3.9189	-0.0174	0.0596	-0.0152			3.91693	0.0831	0.0609	-0.0165			3.91693	-0.0031	-0.0418	0.1337			3.91496	0.0274	-0.0536	-0.0058
3.92087	-0.0186	0.0558	-0.015			3.9189	0.0844	0.0612	-0.0156			3.9189	-0.0019	-0.0446	0.1298			3.91693	0.0315	-0.056	-0.0079
3.92285	-0.019	0.0404	-0.0152			3.92087	0.0862	0.0622	-0.014			3.92087	-0.0016	-0.0487	0.126			3.9189	0.0342	-0.0585	-0.0091
3.92482	-0.0178	0.0196	-0.0154			3.92285	0.0871	0.0635	-0.0116			3.92285	-0.0018	-0.0532	0.1218			3.92087	0.0348	-0.0605	-0.0103
3.92679	-0.0162	-0.0012	-0.0152			3.92482	0.0859	0.0646	-0.0092			3.92482	-0.0018	-0.057	0.117			3.92285	0.0332	-0.0622	-0.0121
3.92876	-0.0154	-0.0194	-0.0152			3.92679	0.0825	0.0651	-0.007			3.92679	-0.0014	-0.0594	0.1122			3.92482	0.0305	-0.0643	-0.0142
3.93073	-0.016	-0.035	-0.0156			3.92876	0.0778	0.0655	-0.0051			3.92876	-0.0014	-0.0606	0.1088			3.92679	0.0278	-0.0669	-0.016
3.93271	-0.0168	-0.048	-0.0162			3.93073	0.0728	0.0666	-0.003			3.93073	-0.0032	-0.0614	0.1077			3.92876	0.0258	-0.0692	-0.0174
3.93468	-0.0166	-0.0554	-0.017			3.93271	0.0673	0.0683	-0.0005			3.93271	-0.007	-0.062	0.108			3.93073	0.0246	-0.0706	-0.0189
3.93665	-0.0156	-0.0548	-0.0182			3.93468	0.0607	0.0702	0.0019			3.93468	-0.0127	-0.0624	0.1078			3.93271	0.0238	-0.0713	-0.0206
3.93862	-0.0158	-0.0476	-0.0202			3.93665	0.0532	0.0719	0.0038			3.93665	-0.0203	-0.0627	0.107			3.93468	0.0229	-0.0725	-0.0218
[truncated: 37,334 more rows]

## Sheet: Fig.7
Fig.7b
Time	WET	MMAE
0	1.64478	1.63445
0.005	1.64656	1.6223
0.01	1.64698	1.58071
0.015	1.65171	1.53617
0.02	1.6579	1.62712
0.025	1.65505	1.70247
0.03	1.64951	1.67122
0.035	1.64528	1.61868
0.04	1.64267	1.59883
0.045	1.65052	1.60415
0.05	1.65278	1.61972
0.055	1.64355	1.65089
0.06	1.64912	1.63256
0.065	1.65042	1.63061
0.07	1.65214	1.6147
0.075	1.6482	1.56653
0.08	1.64733	1.6044
0.085	1.64487	1.666
0.09	1.64134	1.66927
0.095	1.64852	1.64647
0.1	1.64576	1.59816
0.105	1.65017	1.5705
0.11	1.65457	1.63555
0.115	1.64495	1.62438
0.12	1.63481	1.58327
0.125	1.6375	1.66166
0.13	1.65708	1.653
0.135	1.65654	1.57388
0.14	1.64951	1.60553
0.145	1.64723	1.64484
0.15	1.64884	1.6478
0.155	1.65464	1.62546
0.16	1.65868	1.62468
0.165	1.65185	1.63377
0.17	1.64604	1.62015
0.175	1.63753	1.61444
0.18	1.6514	1.58356
0.185	1.64199	1.56912
0.19	1.64254	1.60989
0.195	1.65029	1.60694
0.2	1.6517	1.59389
0.205	1.65126	1.60334
0.21	1.64892	1.63148
0.215	1.64413	1.58815
0.22	1.646	1.54991
0.225	1.65329	1.64865
0.23	1.6503	1.68424
0.235	1.65135	1.61749
0.24	1.65104	1.60124
0.245	1.64811	1.59794
0.25	1.64024	1.61606
0.255	1.65005	1.61535
0.26	1.64793	1.6015
0.265	1.6478	1.58816
0.27	1.65099	1.62923
0.275	1.65295	1.62742
0.28	1.65294	1.61633
0.285	1.65109	1.58608
0.29	1.64948	1.57379
0.295	1.64677	1.57971
0.3	1.64785	1.61228
0.305	1.65019	1.64969
0.31	1.6476	1.5946
0.315	1.64846	1.58678
0.32	1.64177	1.6373
0.325	1.64535	1.6334
0.33	1.64375	1.62654
0.335	1.65228	1.64289
0.34	1.65454	1.58508
0.345	1.64762	1.55252
0.35	1.64239	1.60407
0.355	1.64998	1.62079
0.36	1.65535	1.60911
0.365	1.6515	1.64349
0.37	1.64475	1.64283
0.375	1.64417	1.6112
0.38	1.64966	1.60117
0.385	1.65317	1.61363
0.39	1.65589	1.62017
0.395	1.6514	1.59988
0.4	1.64161	1.54147
0.405	1.64134	1.56929
0.41	1.65189	1.66299
0.415	1.65397	1.63675
0.42	1.64996	1.61321
0.425	1.64545	1.60755
0.43	1.65899	1.59157
0.435	1.65157	1.58499
0.44	1.64153	1.60819
0.445	1.64158	1.62438
0.45	1.63967	1.64095
0.455	1.6435	1.60268
0.46	1.6554	1.56976
0.465	1.65554	1.60583
0.47	1.64718	1.59157
0.475	1.64264	1.61007
0.48	1.65343	1.61842
0.485	1.65241	1.60884
0.49	1.6389	1.59601
0.495	1.64017	1.61559
0.5	1.65429	1.64259
0.505	1.65983	1.60667
0.51	1.64556	1.56816
0.515	1.65049	1.57154
0.52	1.65412	1.60257
0.525	1.65269	1.65876
0.53	1.64612	1.64367
0.535	1.64582	1.60738
0.54	1.65097	1.58597
0.545	1.65205	1.62543
0.55	1.64353	1.63783
0.555	1.64496	1.59759
0.56	1.6504	1.58771
0.565	1.65213	1.58882
0.57	1.64396	1.58094
0.575	1.64498	1.60936
0.58	1.64609	1.63038
0.585	1.64161	1.62336
0.59	1.64317	1.60964
0.595	1.65566	1.62343
0.6	1.65637	1.62412
0.605	1.65475	1.61627
0.61	1.64945	1.58308
0.615	1.6468	1.6043
0.62	1.63893	1.65234
0.625	1.64691	1.61924
0.63	1.65525	1.54903
0.635	1.65745	1.56088
0.64	1.64681	1.60906
0.645	1.64313	1.628
0.65	1.6451	1.63887
0.655	1.64951	1.64412
0.66	1.66052	1.61061
0.665	1.65558	1.60032
0.67	1.64534	1.61529
0.675	1.6431	1.60561
0.68	1.64333	1.58868
0.685	1.64283	1.6059
0.69	1.64668	1.63532
0.695	1.65446	1.59159
0.7	1.65178	1.59278
0.705	1.64171	1.63281
0.71	1.64694	1.61124
0.715	1.6519	1.59906
0.72	1.64753	1.62551
0.725	1.64305	1.61752
0.73	1.64433	1.5942
0.735	1.65899	1.60106
0.74	1.65591	1.58249
0.745	1.64767	1.61149
0.75	1.65138	1.64185
0.755	1.65109	1.60732
0.76	1.649	1.62339
0.765	1.64392	1.62101
0.77	1.64165	1.62017
0.775	1.64361	1.62646
0.78	1.6469	1.60366
0.785	1.64729	1.59625
0.79	1.64166	1.59149
0.795	1.64699	1.61545
0.8	1.65492	1.62929
0.805	1.65083	1.57969
0.81	1.65074	1.57777
0.815	1.64885	1.64436
0.82	1.64866	1.62814
0.825	1.65129	1.62343
0.83	1.65072	1.62308
0.835	1.65244	1.61003
0.84	1.64833	1.6349
0.845	1.64994	1.63611
0.85	1.64518	1.61396
0.855	1.6523	1.58288
0.86	1.65171	1.58835
0.865	1.64938	1.61258
0.87	1.64979	1.62966
0.875	1.64873	1.62134
0.88	1.6415	1.59689
0.885	1.63647	1.57856
0.89	1.64958	1.57708
0.895	1.64914	1.66487
0.9	1.65111	1.6595
0.905	1.65068	1.58313
0.91	1.64728	1.60508
0.915	1.64482	1.64353
0.92	1.64775	1.62669
0.925	1.65139	1.62008
0.93	1.64165	1.62223
0.935	1.646	1.58732
0.94	1.65267	1.61959
0.945	1.65367	1.63966
0.95	1.65556	1.59307
0.955	1.65228	1.5739
0.96	1.64621	1.5995
0.965	1.64628	1.60902
0.97	1.64588	1.64209
0.975	1.64332	1.62865
0.98	1.64414	1.61594
0.985	1.65143	1.64627
0.99	1.65334	1.59572
0.995	1.65231	1.55672
1	1.64853	1.61189
1.005	1.64076	1.65873
1.01	1.6402	1.63465
1.015	1.63625	1.63224
1.02	1.65223	1.61977
1.025	1.65842	1.62473
1.03	1.64225	1.59705
1.035	1.64053	1.5414
1.04	1.65853	1.5765
1.045	1.66014	1.66387
1.05	1.65359	1.69249
1.055	1.64821	1.6012
1.06	1.64287	1.50377
1.065	1.63418	1.56967
1.07	1.64022	1.74182
1.075	1.65001	1.68994
1.08	1.66099	1.57479
1.085	1.64131	1.52466
1.09	1.63778	1.61595
1.095	1.64869	1.71873
1.1	1.65403	1.64505
1.105	1.6562	1.59688
1.11	1.66216	1.62425
1.115	1.63704	1.6562
1.12	1.61551	1.64357
1.125	1.63543	1.61855
1.13	1.64795	1.58817
1.135	1.65369	1.64088
1.14	1.65346	1.6727
1.145	1.61557	1.63827
1.15	1.60555	1.57982
1.155	1.62961	1.57614
1.16	1.66218	1.60198
1.165	1.68862	1.59148
1.17	1.68642	1.64703
1.175	1.63665	1.6663
1.18	1.64693	1.62222
1.185	1.66389	1.6485
1.19	1.65446	1.62562
1.195	1.6299	1.61254
1.2	1.63186	1.6232
1.205	1.6354	1.59444
1.21	1.64915	1.56568
1.215	1.67824	1.62278
1.22	1.68209	1.70611
1.225	1.63645	1.64654
1.23	1.65314	1.5561
1.235	1.65911	1.55
1.24	1.66713	1.65149
1.245	1.65849	1.64706
1.25	1.64368	1.56734
1.255	1.63549	1.55939
1.26	1.62772	1.62461
1.265	1.57624	1.65692
1.27	1.57204	1.62527
1.275	1.66419	1.6555
1.28	1.72199	1.65829
1.285	1.71407	1.58882
1.29	1.65597	1.53621
1.295	1.66225	1.56669
1.3	1.67143	1.65189
1.305	1.66234	1.617
1.31	1.65987	1.51645
1.315	1.64969	1.56091
1.32	1.61721	1.66914
1.325	1.66527	1.69133
1.33	1.67218	1.6246
1.335	1.65305	1.58828
1.34	1.60893	1.60669
1.345	1.53474	1.638
1.35	1.59735	1.62796
1.355	1.70378	1.61729
1.36	1.65279	1.59878
1.365	1.64271	1.59373
1.37	1.70854	1.50566
1.375	1.72576	1.56522
1.38	1.68845	1.68951
1.385	1.67223	1.60828
1.39	1.68771	1.5358
1.395	1.68552	1.58139
1.4	1.64534	1.67105
1.405	1.62424	1.64654
1.41	1.62497	1.59964
1.415	1.65498	1.64203
1.42	1.67109	1.62797
1.425	1.61646	1.56937
1.43	1.60468	1.49909
1.435	1.64317	1.4931
1.44	1.65537	1.60897
1.445	1.69564	1.65388
1.45	1.71816	1.53095
1.455	1.6662	1.48184
1.46	1.66393	1.51985
1.465	1.67806	1.62868
1.47	1.66395	1.65845
1.475	1.67125	1.61011
1.48	1.65745	1.57548
1.485	1.62761	1.47734
1.49	1.64678	1.46608
1.495	1.57271	1.61416
1.5	1.64483	1.60958
1.505	1.73494	1.39719
1.51	1.71428	1.17858
1.515	1.6767	1.51129
1.52	1.63925	1.81745
1.525	1.65016	1.65355
1.53	1.69333	1.52807
1.535	1.68444	1.48989
1.54	1.67087	1.55773
1.545	1.68735	1.6132
1.55	1.65577	1.55972
1.555	1.63042	1.54009
1.56	1.66278	1.54841
1.565	1.59862	1.5125
1.57	1.5833	1.40063
1.575	1.69906	1.39
1.58	1.70644	1.44015
1.585	1.65053	1.58628
1.59	1.66021	1.74272
1.595	1.71428	1.65597
1.6	1.70481	1.59834
1.605	1.68742	1.56099
1.61	1.60028	1.55297
1.615	1.61509	1.53744
1.62	1.70948	1.54928
1.625	1.67526	1.586
1.63	1.62394	1.48877
1.635	1.56114	1.48693
1.64	1.61625	1.57649
1.645	1.70353	1.55129
1.65	1.70647	1.64847
1.655	1.69926	1.66455
1.66	1.67513	1.5937
1.665	1.68144	1.53104
1.67	1.68941	1.57746
1.675	1.67276	1.62165
1.68	1.63542	1.61641
1.685	1.66794	1.55355
1.69	1.64896	1.51293
1.695	1.69222	1.58319
1.7	1.62846	1.52231
1.705	1.58339	1.56394
1.71	1.6636	1.71753
1.715	1.69614	1.65895
1.72	1.70303	1.56744
1.725	1.67858	1.55432
1.73	1.6657	1.65258
1.735	1.57902	1.63815
1.74	1.64077	1.63802
1.745	1.68057	1.54506
1.75	1.65112	1.41522
1.755	1.59795	1.61565
1.76	1.65835	1.76719
1.765	1.70931	1.6542
1.77	1.70693	1.5169
1.775	1.681	1.4584
1.78	1.63759	1.58459
1.785	1.67737	1.73047
1.79	1.67256	1.66307
1.795	1.64853	1.60651
1.8	1.59293	1.64397
1.805	1.61004	1.62088
1.81	1.69951	1.55876
1.815	1.70271	1.56984
1.82	1.6741	1.65888
1.825	1.67676	1.65543
1.83	1.6206	1.6024
1.835	1.63283	1.57523
1.84	1.70482	1.58669
1.845	1.68686	1.71076
1.85	1.65397	1.56599
1.855	1.66027	1.49615
1.86	1.67175	1.64048
1.865	1.66604	1.71089
1.87	1.67131	1.63199
1.875	1.66515	1.5943
1.88	1.65535	1.58596
1.885	1.66178	1.55317
1.89	1.65375	1.58246
1.895	1.66059	1.52247
1.9	1.64284	1.48821
1.905	1.62343	1.61374
1.91	1.60133	1.54859
1.915	1.61808	1.47602
1.92	1.67119	1.45904
1.925	1.70012	1.59711
1.93	1.70388	1.7409
1.935	1.67758	1.65261
1.94	1.66949	1.59464
1.945	1.66297	1.56593
1.95	1.66343	1.57291
1.955	1.65752	1.57859
1.96	1.65691	1.5594
1.965	1.64935	1.44997
1.97	1.65393	1.38512
1.975	1.65821	1.53383
1.98	1.6517	1.5992
1.985	1.62519	1.64146
1.99	1.62736	1.63568
1.995	1.62814	1.60101
2	1.62325	1.60366
2.005	1.65529	1.56026
2.01	1.66691	1.54326
2.015	1.67447	1.56175
2.02	1.6891	1.48031
2.025	1.67063	1.34832
2.03	1.66219	1.533
2.035	1.65937	1.77531
2.04	1.65828	1.6626
2.045	1.65558	1.55836
2.05	1.65224	1.5235
2.055	1.65131	1.61575
2.06	1.64998	1.64505
2.065	1.65241	1.56094
2.07	1.64264	1.45903
2.075	1.62927	1.6216
2.08	1.63027	1.68883
2.085	1.63209	1.60187
2.09	1.63953	1.55267
2.095	1.65854	1.54497
2.1	1.65885	1.49552
2.105	1.65483	1.59259
2.11	1.65329	1.67194
2.115	1.65027	1.61865
2.12	1.65974	1.54719
2.125	1.64249	1.51269
2.13	1.64088	1.5953
2.135	1.65035	1.5598
2.14	1.6593	1.50716
2.145	1.6491	1.59818
2.15	1.63406	1.7064
2.155	1.62405	1.67044
2.16	1.63555	1.57911
2.165	1.65101	1.51755
2.17	1.65193	1.63539
2.175	1.65524	1.6684
2.18	1.65159	1.61507
2.185	1.6408	1.59315
2.19	1.64054	1.55751
2.195	1.63846	1.58532
2.2	1.65248	1.62642
2.205	1.64604	1.67154
2.21	1.64425	1.63177
2.215	1.63219	1.57961
2.22	1.62221	1.61709
2.225	1.59292	1.65599
2.23	1.62596	1.68334
2.235	1.65908	1.61506
2.24	1.66133	1.55217
2.245	1.6476	1.55705
2.25	1.64103	1.61351
2.255	1.63104	1.60602
2.26	1.62798	1.60483
2.265	1.63664	1.58391
2.27	1.64645	1.50409
2.275	1.64665	1.56167
2.28	1.65382	1.70752
2.285	1.66199	1.65608
2.29	1.64475	1.54575
2.295	1.6359	1.61512
2.3	1.64461	1.64902
2.305	1.64145	1.6197
2.31	1.61075	1.63915
2.315	1.61409	1.56413
2.32	1.61671	1.57641
2.325	1.61577	1.68246
2.33	1.63558	1.67176
2.335	1.66511	1.6535
2.34	1.6647	1.54879
2.345	1.66004	1.58883
2.35	1.64932	1.61997
2.355	1.63888	1.6308
2.36	1.64096	1.67731
2.365	1.64542	1.63413
2.37	1.63851	1.61342
2.375	1.63069	1.62447
2.38	1.62175	1.61333
2.385	1.63286	1.68559
2.39	1.64481	1.6659
2.395	1.63031	1.5629
2.4	1.58826	1.62911
2.405	1.60968	1.68197
2.41	1.64905	1.71643
2.415	1.64673	1.61618
2.42	1.66268	1.6373
2.425	1.67217	1.69464
2.43	1.65679	1.67555
2.435	1.63962	1.6527
2.44	1.62815	1.64019
2.445	1.64086	1.63628
2.45	1.64186	1.6634
2.455	1.63905	1.69157
2.46	1.6383	1.65332
2.465	1.64009	1.56922
2.47	1.64404	1.59494
2.475	1.64366	1.74146
2.48	1.63442	1.77082
2.485	1.62655	1.72028
2.49	1.62439	1.68747
2.495	1.61077	1.69977
2.5	1.62597	1.70645
2.505	1.64751	1.68585
2.51	1.64438	1.64342
2.515	1.61154	1.65427
2.52	1.63341	1.74638
2.525	1.68301	1.72446
2.53	1.66282	1.71166
2.535	1.64113	1.63097
2.54	1.63908	1.57473
2.545	1.64049	1.71968
2.55	1.64185	1.71809
2.555	1.64743	1.71313
2.56	1.63896	1.74524
2.565	1.62123	1.74496
2.57	1.61978	1.72481
2.575	1.63258	1.68579
2.58	1.63372	1.69181
2.585	1.65953	1.71645
2.59	1.667	1.70056
2.595	1.63881	1.69707
2.6	1.61368	1.69945
2.605	1.63374	1.70661
2.61	1.65158	1.71484
2.615	1.64505	1.67492
2.62	1.6481	1.65541
2.625	1.65186	1.72076
2.63	1.64462	1.77513
2.635	1.63066	1.73134
2.64	1.63999	1.72569
2.645	1.64354	1.72638
2.65	1.62412	1.76749
2.655	1.62776	1.75739
2.66	1.64993	1.75055
2.665	1.64849	1.73152
2.67	1.64046	1.71644
2.675	1.62507	1.71689
2.68	1.63355	1.70745
2.685	1.64661	1.71266
2.69	1.66313	1.71054
2.695	1.64896	1.69879
2.7	1.63547	1.73788
2.705	1.6311	1.72835
2.71	1.63659	1.72814
2.715	1.63789	1.75924
2.72	1.63392	1.72238
2.725	1.65398	1.74872
2.73	1.63925	1.83439
2.735	1.63686	1.81948
2.74	1.64572	1.78865
2.745	1.64631	1.76179
2.75	1.64349	1.75604
2.755	1.64141	1.74653
2.76	1.6408	1.74285
2.765	1.62718	1.74028
2.77	1.62744	1.72691
2.775	1.64016	1.7265
2.78	1.65683	1.74265
2.785	1.63891	1.73549
2.79	1.63801	1.68217
2.795	1.64737	1.68092
2.8	1.64988	1.72378
2.805	1.64704	1.72377
2.81	1.64648	1.73797
2.815	1.64631	1.76972
2.82	1.63803	1.75777
2.825	1.63823	1.7299
2.83	1.63938	1.7174
2.835	1.65064	1.70509
2.84	1.65006	1.69144
2.845	1.64165	1.69441
2.85	1.64488	1.7013
2.855	1.64536	1.70089
2.86	1.64173	1.67244
2.865	1.60107	1.62406
2.87	1.59203	1.63114
2.875	1.64102	1.69812
2.88	1.67256	1.6966
2.885	1.66547	1.6752
2.89	1.64968	1.70921
2.895	1.65265	1.73803
2.9	1.65621	1.71191
2.905	1.65138	1.71682
2.91	1.6498	1.70377
2.915	1.64144	1.68622
2.92	1.63374	1.67707
2.925	1.63592	1.66956
2.93	1.6429	1.66351
2.935	1.64456	1.65879
2.94	1.65437	1.65655
2.945	1.63886	1.65107
2.95	1.63094	1.62444
2.955	1.63163	1.59485
2.96	1.6491	1.61596
2.965	1.65257	1.65873
2.97	1.64214	1.66367
2.975	1.64294	1.63914
2.98	1.63715	1.63334
2.985	1.63641	1.67756
2.99	1.63878	1.67662
2.995	1.65303	1.69299
3	1.63877	1.68207
3.005	1.63754	1.66582
3.01	1.65363	1.6618
3.015	1.6325	1.65901
3.02	1.63381	1.65555
3.025	1.64454	1.64987
3.03	1.64654	1.65231
3.035	1.65632	1.64276
3.04	1.65447	1.61691
3.045	1.64456	1.59698
3.05	1.64002	1.58965
3.055	1.6514	1.65871
3.06	1.6495	1.72377
3.065	1.63137	1.69639
3.07	1.62976	1.65591
3.075	1.64797	1.63676
3.08	1.64528	1.66524
3.085	1.60395	1.67813
3.09	1.62849	1.66625
3.095	1.67363	1.65707
3.1	1.66997	1.65419
3.105	1.65355	1.66311
3.11	1.63028	1.65573
3.115	1.62163	1.6444
3.12	1.6265	1.59848
3.125	1.65388	1.57904
3.13	1.66968	1.66849
3.135	1.65764	1.71104
3.14	1.63677	1.68312
3.145	1.63357	1.64225
3.15	1.6215	1.61137
3.155	1.62519	1.63876
3.16	1.63203	1.67788
3.165	1.58189	1.67053
3.17	1.5885	1.6743
3.175	1.68203	1.66113
3.18	1.72252	1.64229
3.185	1.68109	1.64197
3.19	1.64094	1.64143
3.195	1.61827	1.62528
3.2	1.64843	1.65654
3.205	1.67546	1.66558
3.21	1.63581	1.63099
3.215	1.60973	1.60678
3.22	1.62131	1.59282
3.225	1.66092	1.65359
3.23	1.65125	1.70915
3.235	1.56593	1.69232
3.24	1.56029	1.67045
3.245	1.70164	1.65058
3.25	1.73565	1.63608
3.255	1.68594	1.636
3.26	1.63179	1.65333
3.265	1.61143	1.64997
3.27	1.64039	1.64126
3.275	1.68338	1.65196
3.28	1.69158	1.63246
3.285	1.63206	1.61793
3.29	1.61924	1.61562
3.295	1.62316	1.6586
3.3	1.54511	1.65989
3.305	1.6097	1.65546
3.31	1.71095	1.64747
3.315	1.63013	1.59662
3.32	1.52406	1.59949
3.325	1.64738	1.69365
3.33	1.75532	1.68197
3.335	1.75193	1.66047
3.34	1.6835	1.64418
3.345	1.64706	1.63219
3.35	1.65211	1.64975
3.355	1.62653	1.6537
3.36	1.57241	1.63999
3.365	1.60669	1.63142
3.37	1.6867	1.63795
3.375	1.67616	1.66889
3.38	1.59245	1.68191
3.385	1.62777	1.6386
3.39	1.68335	1.59293
3.395	1.72201	1.63626
3.4	1.73134	1.66002
3.405	1.70524	1.66665
3.41	1.62186	1.6642
3.415	1.59539	1.64947
3.42	1.59423	1.65599
3.425	1.68339	1.65196
3.43	1.70698	1.63517
3.435	1.68765	1.62897
3.44	1.65027	1.65042
3.445	1.58543	1.64986
3.45	1.6019	1.66941
3.455	1.69067	1.64813
3.46	1.70093	1.60356
3.465	1.69273	1.62056
3.47	1.65296	1.67613
3.475	1.64416	1.66301
3.48	1.64482	1.66406
3.485	1.64676	1.64994
3.49	1.69262	1.62905
3.495	1.66704	1.63873
3.5	1.64701	1.64923
3.505	1.63696	1.61768
3.51	1.68697	1.6479
3.515	1.69132	1.66245
3.52	1.63585	1.62995
3.525	1.54708	1.61636
3.53	1.64352	1.629
3.535	1.75879	1.66784
3.54	1.72411	1.66282
3.545	1.67711	1.64407
3.55	1.64472	1.63236
3.555	1.66589	1.65266
3.56	1.64157	1.67245
3.565	1.66022	1.64282
3.57	1.56721	1.61695
3.575	1.54566	1.63701
3.58	1.70194	1.67009
3.585	1.72123	1.67234
3.59	1.6955	1.59501
3.595	1.66651	1.60596
3.6	1.63066	1.67705
3.605	1.6579	1.66961
3.61	1.69946	1.65143
3.615	1.70626	1.64853
3.62	1.66675	1.64518
3.625	1.61422	1.62256
3.63	1.66251	1.61037
3.635	1.69401	1.64926
3.64	1.57674	1.69165
3.645	1.52975	1.65447
3.65	1.63251	1.62784
3.655	1.67752	1.62001
3.66	1.67356	1.63994
3.665	1.72932	1.65528
3.67	1.71312	1.65444
3.675	1.68742	1.65771
3.68	1.67855	1.65294
3.685	1.659	1.62287
3.69	1.5915	1.63177
3.695	1.64168	1.65894
3.7	1.69843	1.63313
3.705	1.67626	1.60958
3.71	1.62415	1.65181
3.715	1.61956	1.67541
3.72	1.69308	1.64603
3.725	1.70842	1.6494
3.73	1.67976	1.64584
3.735	1.67647	1.64837
3.74	1.6585	1.62429
3.745	1.63305	1.63942
3.75	1.63313	1.64504
3.755	1.63572	1.67339
3.76	1.66456	1.64195
3.765	1.61943	1.64073
3.77	1.66213	1.64262
3.775	1.704	1.6334
3.78	1.6994	1.64031
3.785	1.67977	1.64716
3.79	1.66147	1.63931
3.795	1.6518	1.64075
3.8	1.6518	1.66843
3.805	1.64344	1.62496
3.81	1.66037	1.62357
3.815	1.66203	1.67956
3.82	1.67016	1.66169
3.825	1.67074	1.64173
3.83	1.65677	1.64945
3.835	1.63161	1.67805
3.84	1.63691	1.66539
3.845	1.63706	1.62526
3.85	1.61974	1.63193
3.855	1.64121	1.6633
3.86	1.64101	1.66554
3.865	1.65801	1.65967
3.87	1.69303	1.61638
3.875	1.68271	1.60214
3.88	1.67504	1.68065
3.885	1.66485	1.68957
3.89	1.66322	1.65073
3.895	1.65357	1.63646
3.9	1.6404	1.62965
3.905	1.64854	1.62428
3.91	1.65916	1.65175
3.915	1.64533	1.68139
3.92	1.63427	1.61803
3.925	1.65794	1.6152
3.93	1.63984	1.66631
3.935	1.6321	1.64537
3.94	1.63534	1.63089
3.945	1.65035	1.65816
3.95	1.63624	1.64898
3.955	1.64175	1.64529
3.96	1.66954	1.60557
3.965	1.68677	1.63692
3.97	1.66476	1.68502
3.975	1.65349	1.65279
3.98	1.64881	1.631
3.985	1.65768	1.59496
3.99	1.65586	1.62608
3.995	1.64724	1.68369
4	1.63097	1.67337
4.005	1.63273	1.63546
4.01	1.64179	1.6429
4.015	1.61796	1.6406
4.02	1.61294	1.62913
4.025	1.64107	1.64208
4.03	1.6819	1.65209
4.035	1.67452	1.63047
4.04	1.65193	1.61315
4.045	1.65045	1.63746
4.05	1.64662	1.65218
4.055	1.6172	1.66078
4.06	1.60874	1.67754
4.065	1.63492	1.6645
4.07	1.66538	1.63163
4.075	1.65809	1.64492
4.08	1.63246	1.65262
4.085	1.63745	1.63234
4.09	1.65494	1.62148
4.095	1.6675	1.64066
4.1	1.63748	1.64675
4.105	1.58758	1.65649
4.11	1.62083	1.66604
4.115	1.66595	1.64567
4.12	1.66102	1.61832
4.125	1.62434	1.63992
4.13	1.62049	1.65969
4.135	1.64275	1.65341
4.14	1.65359	1.64335
4.145	1.6226	1.63239
4.15	1.60551	1.63565
4.155	1.6329	1.62809
4.16	1.65758	1.61225
4.165	1.66256	1.64035
4.17	1.656	1.62887
4.175	1.65565	1.62454
4.18	1.6315	1.61437
4.185	1.61826	1.64161
4.19	1.63862	1.66363
4.195	1.65401	1.67949
4.2	1.64688	1.66082
4.205	1.64012	1.63365
4.21	1.62692	1.60584
4.215	1.61538	1.61095
4.22	1.60658	1.64775
4.225	1.60576	1.66794
4.23	1.65708	1.61632
4.235	1.67383	1.57064
4.24	1.65078	1.64304
4.245	1.64619	1.66517
4.25	1.6146	1.60498
4.255	1.60934	1.65357
4.26	1.6471	1.67644
4.265	1.6665	1.62537
4.27	1.65465	1.61941
4.275	1.64475	1.64027
4.28	1.64524	1.64847
4.285	1.63991	1.62757
4.29	1.63066	1.5883
4.295	1.62573	1.60665
4.3	1.61165	1.68711
4.305	1.62779	1.67339
4.31	1.63317	1.62762
4.315	1.63995	1.58123
4.32	1.66697	1.62169
4.325	1.6407	1.62498
4.33	1.60452	1.61963
4.335	1.61632	1.64682
4.34	1.65056	1.6609
4.345	1.65581	1.62813
4.35	1.65137	1.59421
4.355	1.64489	1.61879
4.36	1.63334	1.65339
4.365	1.64024	1.57186
4.37	1.6516	1.57792
4.375	1.64672	1.62738
4.38	1.64654	1.69218
4.385	1.65228	1.67841
4.39	1.63438	1.60815
4.395	1.63055	1.6013
4.4	1.63124	1.61298
4.405	1.61868	1.59877
4.41	1.63569	1.51889
4.415	1.66241	1.51481
4.42	1.65499	1.63237
4.425	1.64232	1.70878
4.43	1.61665	1.65324
4.435	1.62357	1.61137
4.44	1.63629	1.52677
4.445	1.6386	1.51075
4.45	1.64122	1.64961
4.455	1.65753	1.71516
4.46	1.64507	1.58154
4.465	1.64574	1.44741
4.47	1.61232	1.57606
4.475	1.61987	1.68226
4.48	1.65879	1.67635
4.485	1.67037	1.59971
4.49	1.64508	1.61865
4.495	1.63285	1.64083
4.5	1.62523	1.6794
4.505	1.6265	1.69923
4.51	1.64819	1.69118
4.515	1.65965	1.68271
4.52	1.65624	1.61417
4.525	1.63545	1.51065
4.53	1.61037	1.54318
4.535	1.62001	1.68227
4.54	1.63272	1.6884
4.545	1.65412	1.6284
4.55	1.6647	1.58632
4.555	1.65084	1.70325
4.56	1.63718	1.76141
4.565	1.64734	1.76509
4.57	1.65269	1.69063
4.575	1.63859	1.62843
4.58	1.64063	1.57933
4.585	1.64098	1.62325
4.59	1.63182	1.67869
4.595	1.63972	1.66691
4.6	1.63624	1.59107
4.605	1.64719	1.55759
4.61	1.64794	1.62293
4.615	1.63984	1.69001
4.62	1.63438	1.71225
4.625	1.63119	1.70188
4.63	1.62912	1.66682
4.635	1.64544	1.61209
4.64	1.65864	1.64803
4.645	1.65806	1.58777
4.65	1.64835	1.52782
4.655	1.6272	1.68027
4.66	1.6349	1.682
4.665	1.65137	1.59623
4.67	1.64318	1.50041
4.675	1.61244	1.53656
4.68	1.63584	1.73083
4.685	1.66477	1.73807
4.69	1.65524	1.64202
4.695	1.63714	1.50719
4.7	1.64927	1.54222
4.705	1.64336	1.71278
4.71	1.627	1.60078
4.715	1.64277	1.50951
4.72	1.65764	1.43124
4.725	1.65378	1.57626
4.73	1.64457	1.70952
4.735	1.6369	1.60618
4.74	1.62407	1.58283
4.745	1.64072	1.62599
4.75	1.65489	1.64103
4.755	1.64843	1.54552
4.76	1.63309	1.48961
4.765	1.64228	1.61318
4.77	1.64595	1.57157
4.775	1.63952	1.49816
4.78	1.62664	1.57559
4.785	1.64362	1.51765
4.79	1.66319	1.58201
4.795	1.65696	1.53087
4.8	1.64779	1.4583
4.805	1.64898	1.59089
4.81	1.65402	1.65219
4.815	1.64166	1.61259
4.82	1.62862	1.54606
4.825	1.64615	1.56152
4.83	1.64983	1.5838
4.835	1.62029	1.5008
4.84	1.61671	1.45905
4.845	1.65486	1.56962
4.85	1.65889	1.61722
4.855	1.65324	1.58908
4.86	1.63303	1.39014
4.865	1.64278	1.40682
4.87	1.65963	1.62589
4.875	1.6495	1.7479
4.88	1.63079	1.65954
4.885	1.62983	1.54056
4.89	1.651	1.52698
4.895	1.66638	1.63151
4.9	1.65657	1.62399
4.905	1.65106	1.52354
4.91	1.64849	1.50185
4.915	1.63695	1.50159
4.92	1.63765	1.41845
4.925	1.62572	1.35848
4.93	1.63983	1.57517
4.935	1.64263	1.68066
4.94	1.6343	1.66744
4.945	1.63568	1.6989
4.95	1.6583	1.59163
4.955	1.65941	1.56402
4.96	1.6562	1.49092
4.965	1.64486	1.42323
4.97	1.64307	1.48548
4.975	1.64535	1.49485
4.98	1.6585	1.53765
4.985	1.66543	1.62324
4.99	1.6463	1.45853
4.995	1.63838	1.41567
5	1.64663	1.58957
5.005	1.6534	1.64392
5.01	1.63449	1.59122
5.015	1.62593	1.60831
5.02	1.64072	1.55602
5.025	1.63518	1.52276
5.03	1.64454	1.4473
5.035	1.64394	1.44115
5.04	1.63756	1.52815
5.045	1.66425	1.47741
5.05	1.66894	1.56161
5.055	1.64964	1.54523
5.06	1.64291	1.53856
5.065	1.63675	1.57514
5.07	1.65077	1.49426
5.075	1.64718	1.50485
5.08	1.64772	1.57102
5.085	1.65013	1.6335
5.09	1.6311	1.56907
5.095	1.62822	1.59748
5.1	1.63751	1.57543
5.105	1.64088	1.5599
5.11	1.63237	1.50081
5.115	1.63713	1.52087
5.12	1.65779	1.6161
5.125	1.67523	1.69427
5.13	1.66226	1.75567
5.135	1.64305	1.69171
5.14	1.61072	1.64397
5.145	1.63181	1.63371
5.15	1.61104	1.57861
5.155	1.59182	1.54091
5.16	1.63978	1.55894
5.165	1.68694	1.51651
5.17	1.64138	1.50975
5.175	1.63066	1.51887
5.18	1.60189	1.62579
5.185	1.63369	1.73056
5.19	1.69752	1.57297
5.195	1.69905	1.52838
5.2	1.65303	1.66098
5.205	1.60153	1.67637
5.21	1.63673	1.62972
5.215	1.69485	1.52616
5.22	1.66417	1.48934
5.225	1.60716	1.57566
5.23	1.54403	1.492
5.235	1.62932	1.34736
5.24	1.73791	1.44705
5.245	1.7425	1.54226
5.25	1.69296	1.59677
5.255	1.64699	1.58416
5.26	1.56031	1.59609
5.265	1.56799	1.68374
5.27	1.6548	1.61534
5.275	1.66671	1.4574
5.28	1.52269	1.43787
5.285	1.61429	1.53613
5.29	1.76815	1.51389
5.295	1.74183	1.44674
5.3	1.68253	1.46681
5.305	1.64901	1.53993
5.31	1.63269	1.58683
5.315	1.64921	1.47895
5.32	1.5541	1.57182
5.325	1.65626	1.74418
5.33	1.69283	1.58438
5.335	1.60571	1.61959
5.34	1.65147	1.73902
5.345	1.74169	1.6511
5.35	1.69197	1.66709
5.355	1.68749	1.7511
5.36	1.69566	1.58277
5.365	1.63603	1.52605
5.37	1.60982	1.64555
5.375	1.6363	1.58433
5.38	1.62136	1.53292
5.385	1.60394	1.39012
5.39	1.62496	1.52281
5.395	1.64017	1.75071
5.4	1.69166	1.64875
5.405	1.7335	1.63671
5.41	1.66506	1.62259
5.415	1.67376	1.57642
5.42	1.67157	1.63289
5.425	1.66699	1.68966
5.43	1.65003	1.70391
5.435	1.58904	1.61569
5.44	1.6773	1.65135
5.445	1.71622	1.63499
5.45	1.66365	1.60115
5.455	1.64531	1.50319
5.46	1.6108	1.66199
5.465	1.56857	1.82316
5.47	1.58607	1.55962
5.475	1.68701	1.41671
5.48	1.77954	1.69534
5.485	1.71461	1.69903
5.49	1.69711	1.60252
5.495	1.70232	1.57659
5.5	1.687	1.59647
5.505	1.6683	1.57328
5.51	1.58552	1.56227
5.515	1.56251	1.60738
5.52	1.66501	1.66633
5.525	1.70223	1.62359
5.53	1.67382	1.68383
5.535	1.50461	1.75116
5.54	1.5832	1.66327
5.545	1.77756	1.63502
5.55	1.79846	1.60501
5.555	1.7034	1.66771
5.56	1.60539	1.6259
5.565	1.60009	1.59136
5.57	1.63458	1.68095
5.575	1.62692	1.64402
5.58	1.68527	1.56368
5.585	1.70698	1.64809
5.59	1.67229	1.76624
5.595	1.70324	1.60963
5.6	1.63465	1.6738
5.605	1.64389	1.70711
5.61	1.63948	1.65605
5.615	1.60699	1.61677
5.62	1.52051	1.62419
5.625	1.56598	1.60746
5.63	1.69784	1.6473
5.635	1.74775	1.58649
5.64	1.66012	1.62787
5.645	1.65784	1.64914
5.65	1.72099	1.60289
5.655	1.6683	1.75875
5.66	1.58414	1.7496
5.665	1.54491	1.65321
5.67	1.4758	1.54198
5.675	1.41349	1.6517
5.68	1.62477	1.76629
5.685	1.88565	1.65295
5.69	1.87692	1.63098
5.695	1.72949	1.71799
5.7	1.72896	1.68118
5.705	1.72693	1.63801
5.71	1.67932	1.56398
5.715	1.66909	1.65676
5.72	1.67949	1.73136
5.725	1.67387	1.70258
5.73	1.67099	1.65503
5.735	1.63959	1.63176
5.74	1.60449	1.63979
5.745	1.61764	1.63573
5.75	1.64312	1.72226
5.755	1.65413	1.75046
5.76	1.65249	1.69803
5.765	1.66435	1.65821
5.77	1.6851	1.73943
5.775	1.68432	1.7258
5.78	1.68972	1.66143
5.785	1.67125	1.69828
5.79	1.68265	1.64984
5.795	1.64347	1.63971
5.8	1.67541	1.70093
5.805	1.71206	1.71644
5.81	1.68869	1.74528
5.815	1.65956	1.72878
5.82	1.66091	1.68207
5.825	1.63968	1.67278
5.83	1.60309	1.77411
5.835	1.66236	1.72076
5.84	1.69196	1.69992
5.845	1.68128	1.73751
5.85	1.66312	1.7228
5.855	1.63754	1.70216
5.86	1.63794	1.7058
5.865	1.69105	1.71507
5.87	1.69068	1.68127
5.875	1.6809	1.74304
5.88	1.67673	1.76195
5.885	1.65852	1.73402
5.89	1.64418	1.71962
5.895	1.6665	1.72082
5.9	1.65342	1.73796
5.905	1.66155	1.72437
5.91	1.65304	1.70254
5.915	1.62075	1.70529
5.92	1.64674	1.70082
5.925	1.67172	1.74074
5.93	1.66511	1.68016
5.935	1.681	1.75741
5.94	1.66806	1.78697
5.945	1.62147	1.6965
5.95	1.63679	1.70145
5.955	1.67736	1.75071
5.96	1.67239	1.73651
5.965	1.66569	1.74131
5.97	1.65803	1.73385
5.975	1.63301	1.71873
5.98	1.64575	1.72912
5.985	1.67123	1.75198
5.99	1.66613	1.73109
5.995	1.65319	1.73643
6	1.61753	1.71783
6.005	1.59734	1.70332
6.01	1.641	1.74972
6.015	1.61718	1.74013
6.02	1.63965	1.73579
6.025	1.69545	1.78032
6.03	1.6865	1.78273
6.035	1.64193	1.77041
6.04	1.63342	1.75173
6.045	1.6483	1.79676
6.05	1.66209	1.79563
6.055	1.66608	1.78495
6.06	1.66949	1.77314
6.065	1.65266	1.73958
6.07	1.63348	1.76945
6.075	1.61154	1.8143
6.08	1.61717	1.79032
6.085	1.65768	1.76406
6.09	1.67325	1.73983
6.095	1.63472	1.73067
6.1	1.61899	1.72738
6.105	1.65144	1.7736
6.11	1.64307	1.7383
6.115	1.64913	1.76879
6.12	1.62564	1.80627
6.125	1.60036	1.78006
6.13	1.59268	1.76464
6.135	1.62541	1.74936
6.14	1.67501	1.74592
6.145	1.68835	1.73143
6.15	1.66999	1.71092
6.155	1.65021	1.7309
6.16	1.61773	1.73167
6.165	1.63214	1.71655
6.17	1.67021	1.70614
6.175	1.66132	1.69069
6.18	1.63098	1.66731
6.185	1.62599	1.69226
6.19	1.64929	1.65958
6.195	1.65636	1.62291
6.2	1.65112	1.63949
6.205	1.60325	1.69635
6.21	1.53261	1.69501
6.215	1.61511	1.6555
6.22	1.70491	1.63596
6.225	1.6798	1.66885
6.23	1.64546	1.6784
6.235	1.66181	1.65814
6.24	1.65953	1.66701
6.245	1.64311	1.65328
6.25	1.64239	1.63272
6.255	1.64953	1.64938
6.26	1.64932	1.6666
6.265	1.64593	1.65884
6.27	1.6453	1.63859
6.275	1.63023	1.63759
6.28	1.6235	1.6167
6.285	1.6226	1.58655
6.29	1.61982	1.62135
6.295	1.63274	1.63023
6.3	1.64522	1.57142
6.305	1.65996	1.61328
6.31	1.62142	1.65884
6.315	1.62447	1.62408
6.32	1.65696	1.64209
6.325	1.62912	1.66159
6.33	1.63775	1.6358
6.335	1.66733	1.62216
6.34	1.6732	1.61767
6.345	1.65772	1.59824
6.35	1.64921	1.59776
6.355	1.6355	1.61073
6.36	1.61051	1.60238
6.365	1.61215	1.62698
6.37	1.65117	1.61409
6.375	1.66291	1.60841
6.38	1.6422	1.61266
6.385	1.6346	1.59253
6.39	1.64524	1.61428
6.395	1.64217	1.62215
6.4	1.60357	1.63648
6.405	1.6215	1.64797
6.41	1.66366	1.63128
6.415	1.65962	1.62497
6.42	1.64278	1.632
6.425	1.64013	1.61085
6.43	1.62181	1.61542
6.435	1.61147	1.63669
6.44	1.64118	1.63814
6.445	1.67502	1.62605
6.45	1.66626	1.60801
6.455	1.6132	1.60152
6.46	1.62257	1.62293
6.465	1.65929	1.6283
6.47	1.65331	1.6097
6.475	1.6475	1.60431
6.48	1.64346	1.61177
6.485	1.64678	1.6201
6.49	1.63338	1.65596
6.495	1.6324	1.63979
6.5	1.65272	1.64302
6.505	1.65562	1.63713
6.51	1.61553	1.62514
6.515	1.61851	1.6316
6.52	1.66072	1.63811
6.525	1.66713	1.62278
6.53	1.65695	1.61029
6.535	1.63765	1.60221
6.54	1.62221	1.61304
6.545	1.63061	1.62953
6.55	1.64388	1.6483
6.555	1.64236	1.64639
6.56	1.64159	1.63003
6.565	1.64222	1.62866
6.57	1.62901	1.62335
6.575	1.62002	1.62456
6.58	1.63532	1.622
6.585	1.66321	1.61591
6.59	1.68023	1.60896
6.595	1.66755	1.6226
6.6	1.65017	1.64259
6.605	1.64048	1.64972
6.61	1.62133	1.63948
6.615	1.63195	1.6174
6.62	1.65621	1.60317
6.625	1.62829	1.60373
6.63	1.61528	1.62804
6.635	1.64405	1.61896
6.64	1.67041	1.63247
6.645	1.63891	1.62756
6.65	1.63415	1.61639
6.655	1.63219	1.64268
6.66	1.64822	1.63142
6.665	1.6492	1.60532
6.67	1.65376	1.60592
6.675	1.65503	1.63097
6.68	1.63137	1.63212
6.685	1.61486	1.61248
6.69	1.64262	1.62
6.695	1.65733	1.62625
6.7	1.66505	1.60753
6.705	1.65839	1.60084
6.71	1.64479	1.61926
6.715	1.63792	1.63096
6.72	1.63424	1.63562
6.725	1.64667	1.6288
6.73	1.64725	1.62629
6.735	1.64842	1.60704
6.74	1.64733	1.62335
6.745	1.63757	1.62603
6.75	1.62913	1.61602
6.755	1.62389	1.59081
6.76	1.63823	1.60383
6.765	1.65754	1.64547
6.77	1.67088	1.63495
6.775	1.66055	1.58354
6.78	1.65035	1.59283
6.785	1.628	1.66473
6.79	1.63286	1.63885
6.795	1.65448	1.61486
6.8	1.65601	1.62658
6.805	1.63431	1.61691
6.81	1.64326	1.60251
6.815	1.661	1.61691
6.82	1.65389	1.63104
6.825	1.62719	1.62742
6.83	1.61293	1.60212
6.835	1.61899	1.59992
6.84	1.64638	1.61633
6.845	1.67646	1.62685
6.85	1.67292	1.63384
6.855	1.65452	1.62171
6.86	1.64044	1.61466
6.865	1.6257	1.58825
6.87	1.64091	1.59276
6.875	1.65211	1.65667
6.88	1.66448	1.65047
6.885	1.65784	1.63119
6.89	1.62665	1.61528
6.895	1.6253	1.60362
6.9	1.64921	1.6015
6.905	1.65839	1.60686
6.91	1.64905	1.63023
6.915	1.6617	1.63202
6.92	1.65425	1.6179
6.925	1.60847	1.62043
6.93	1.62352	1.64424
6.935	1.66256	1.62802
6.94	1.66384	1.62013
6.945	1.64146	1.63084
6.95	1.6423	1.63204
6.955	1.64437	1.62923
6.96	1.64792	1.63207
6.965	1.66004	1.62013
6.97	1.65631	1.61236
6.975	1.62832	1.6136
6.98	1.64051	1.63719
6.985	1.66521	1.64263
6.99	1.65845	1.63587
6.995	1.6396	1.6308
7	1.63267	1.58703
7.005	1.6518	1.55986
7.01	1.66722	1.63905
7.015	1.65577	1.69021
7.02	1.63508	1.65227
7.025	1.63021	1.62907
7.03	1.63593	1.61599
7.035	1.64906	1.61136
7.04	1.65853	1.60515
7.045	1.65548	1.62608
7.05	1.62198	1.64847
7.055	1.63366	1.6373
7.06	1.65063	1.602
7.065	1.65862	1.59557
7.07	1.67186	1.6159
7.075	1.66323	1.65028
7.08	1.64675	1.66359
7.085	1.63457	1.62378
7.09	1.64063	1.60186
7.095	1.64265	1.64147
7.1	1.65298	1.6508
7.105	1.66426	1.63518
7.11	1.66849	1.63676
7.115	1.64356	1.63183
7.12	1.62407	1.61868
7.125	1.61683	1.62524
7.13	1.62929	1.63496
7.135	1.65903	1.63661
7.14	1.67534	1.63485
7.145	1.66841	1.64817
7.15	1.65388	1.65164
7.155	1.63635	1.64729
7.16	1.61427	1.62267
7.165	1.64099	1.58757
7.17	1.67421	1.62157
7.175	1.64287	1.66643
7.18	1.64858	1.64016
7.185	1.64986	1.63911
7.19	1.64986	1.6472
7.195	1.65411	1.63651
7.2	1.62186	1.62025
7.205	1.632	1.60384
7.21	1.66016	1.63016
7.215	1.66806	1.64846
7.22	1.65606	1.64002
7.225	1.65624	1.65657
7.23	1.66694	1.63707
7.235	1.64052	1.61573
7.24	1.64397	1.63249
7.245	1.65631	1.64827
7.25	1.65357	1.64208
7.255	1.62092	1.63199
7.26	1.63764	1.60926
7.265	1.6231	1.61793
7.27	1.63384	1.63591
7.275	1.66302	1.6478
7.28	1.66115	1.648
7.285	1.62241	1.6381
7.29	1.60035	1.64744
7.295	1.61395	1.63959
7.3	1.64304	1.6275
7.305	1.66202	1.64294
7.31	1.60491	1.63768
7.315	1.65141	1.64322
7.32	1.66593	1.63052
7.325	1.66006	1.62761
7.33	1.65325	1.63465
7.335	1.68179	1.63291
7.34	1.67821	1.64227
7.345	1.64175	1.64064
7.35	1.64921	1.61503
7.355	1.65857	1.62247
7.36	1.65539	1.64612
7.365	1.64068	1.61994
7.37	1.61392	1.6328
7.375	1.597	1.63497
7.38	1.65061	1.61065
7.385	1.64861	1.60697
7.39	1.63575	1.65965
7.395	1.67326	1.65525
7.4	1.61407	1.64287
7.405	1.61175	1.63727
7.41	1.70644	1.63884
7.415	1.71839	1.6338
7.42	1.64347	1.64693
7.425	1.63227	1.65582
7.43	1.67481	1.63931
7.435	1.63453	1.62747
7.44	1.61207	1.62666
7.445	1.65281	1.62815
7.45	1.63981	1.64299
7.455	1.63314	1.61638
7.46	1.71418	1.59984
7.465	1.72663	1.62302
7.47	1.67246	1.64028
7.475	1.638	1.64909
7.48	1.60351	1.6167
7.485	1.66012	1.61623
7.49	1.69178	1.6844
7.495	1.65692	1.66582
7.5	1.65607	1.62381
7.505	1.5183	1.6334
7.51	1.51594	1.64978
7.515	1.72372	1.62516
7.52	1.75592	1.61333
7.525	1.68429	1.6534
7.53	1.72676	1.64758
7.535	1.71213	1.61067
7.54	1.65498	1.61663
7.545	1.64003	1.63834
7.55	1.64911	1.6694
7.555	1.61822	1.65565
7.56	1.60463	1.61822
7.565	1.60287	1.61187
7.57	1.62782	1.63877
7.575	1.6948	1.65774
7.58	1.71508	1.6485
7.585	1.6809	1.63497
7.59	1.70112	1.61798
7.595	1.67852	1.60544
7.6	1.65832	1.62358
7.605	1.67811	1.65078
7.61	1.65194	1.63716
7.615	1.65295	1.61091
7.62	1.61188	1.62158
7.625	1.52109	1.66104
7.63	1.59955	1.66323
7.635	1.76901	1.64282
7.64	1.75914	1.62828
7.645	1.69376	1.62216
7.65	1.68682	1.61415
7.655	1.64246	1.63823
7.66	1.57896	1.65315
7.665	1.62642	1.63783
7.67	1.71368	1.62147
7.675	1.67043	1.6248
7.68	1.63412	1.64649
7.685	1.64441	1.63876
7.69	1.61667	1.64692
7.695	1.68259	1.64082
7.7	1.71539	1.63431
7.705	1.67264	1.61869
7.71	1.63513	1.64441
7.715	1.69015	1.6661
7.72	1.69064	1.66835
7.725	1.66557	1.65942
7.73	1.63497	1.67832
7.735	1.63685	1.66054
7.74	1.66628	1.65074
7.745	1.60174	1.66495
7.75	1.55919	1.66529
7.755	1.71903	1.63629
7.76	1.73987	1.64418
7.765	1.6769	1.64774
7.77	1.66179	1.67559
7.775	1.68686	1.68822
7.78	1.66923	1.66447
7.785	1.68211	1.65952
7.79	1.68482	1.66832
7.795	1.67649	1.65571
7.8	1.64665	1.64481
7.805	1.6193	1.66262
7.81	1.65697	1.65431
7.815	1.57653	1.6494
7.82	1.52922	1.6548
7.825	1.61	1.65702
7.83	1.71586	1.64899
7.835	1.78597	1.64484
7.84	1.71445	1.66686
7.845	1.67772	1.66803
7.85	1.67111	1.65394
7.855	1.66544	1.65971
7.86	1.65444	1.66464
7.865	1.62282	1.63734
7.87	1.55758	1.60536
7.875	1.52155	1.61795
7.88	1.70702	1.67488
7.885	1.76538	1.69011
7.89	1.64547	1.67738
7.895	1.69781	1.63909
7.9	1.71668	1.64682
7.905	1.65693	1.67318
7.91	1.65898	1.65094
7.915	1.6639	1.64448
7.92	1.63184	1.64712
7.925	1.59346	1.66307
7.93	1.6344	1.65454
7.935	1.68505	1.63939
7.94	1.68599	1.63262
7.945	1.71649	1.66358
7.95	1.70288	1.66545
7.955	1.65282	1.61141
7.96	1.64265	1.6424
7.965	1.67153	1.68531
7.97	1.67747	1.64917
7.975	1.66828	1.6409
7.98	1.65877	1.68604
7.985	1.66986	1.67004
7.99	1.67152	1.61867
7.995	1.66076	1.62653
8	1.64389	1.64956
8.005	1.63969	1.64443
8.01	1.65646	1.62134
8.015	1.65489	1.63947
8.02	1.64581	1.68044
8.025	1.6554	1.60708
8.03	1.66738	1.6272
8.035	1.67695	1.68654
8.04	1.6612	1.65934
8.045	1.66953	1.59921
8.05	1.66136	1.57954
8.055	1.67249	1.6772
8.06	1.67028	1.71794
8.065	1.65341	1.64954
8.07	1.65644	1.60728
8.075	1.66186	1.58165
8.08	1.6576	1.5818
8.085	1.63348	1.61764
8.09	1.63779	1.61783
8.095	1.66074	1.56711
8.1	1.6476	1.65937
8.105	1.62642	1.65802
8.11	1.63857	1.56546
8.115	1.6772	1.61128
8.12	1.68967	1.66981
8.125	1.67349	1.6956
8.13	1.66668	1.70515
8.135	1.66066	1.62087
8.14	1.65572	1.60991
8.145	1.6504	1.72766
8.15	1.64715	1.73454
8.155	1.64021	1.70042
8.16	1.63975	1.71728
8.165	1.6472	1.6591
8.17	1.64056	1.56495
8.175	1.64204	1.54518
8.18	1.63213	1.69946
8.185	1.65491	1.7668
8.19	1.65606	1.76459
8.195	1.62385	1.68524
8.2	1.62364	1.60711
8.205	1.63723	1.61722
8.21	1.67979	1.66432
8.215	1.67586	1.74693
8.22	1.6715	1.78049
8.225	1.65714	1.72483
8.23	1.64891	1.57293
8.235	1.65519	1.52069
8.24	1.65398	1.67054
8.245	1.64774	1.66501
8.25	1.64194	1.60794
8.255	1.63802	1.63249
8.26	1.60506	1.6514
8.265	1.5936	1.72975
8.27	1.62785	1.63031
8.275	1.65491	1.57326
8.28	1.64512	1.6689
8.285	1.61875	1.59573
8.29	1.67219	1.51009
8.295	1.67398	1.76895
8.3	1.64108	1.73544
8.305	1.64506	1.64341
8.31	1.66366	1.63928
8.315	1.66391	1.58399
8.32	1.65666	1.52389
8.325	1.65039	1.61491
8.33	1.64239	1.76154
8.335	1.63947	1.7656
8.34	1.63767	1.60521
8.345	1.63335	1.53509
8.35	1.62018	1.64932
8.355	1.6015	1.68578
8.36	1.63218	1.63531
8.365	1.65955	1.50328
8.37	1.6755	1.51015
8.375	1.65808	1.60438
8.38	1.64709	1.69917
8.385	1.64573	1.6153
8.39	1.65255	1.60368
8.395	1.64763	1.64738
8.4	1.64221	1.745
8.405	1.64623	1.67481
8.41	1.64734	1.64817
8.415	1.64181	1.68082
8.42	1.62926	1.71408
8.425	1.58438	1.68941
8.43	1.58214	1.63273
8.435	1.63247	1.64608
8.44	1.6603	1.6354
8.445	1.64818	1.49491
8.45	1.63502	1.41451
8.455	1.65477	1.57434
8.46	1.66251	1.76457
8.465	1.64137	1.65975
8.47	1.62006	1.70728
8.475	1.62057	1.79677
8.48	1.63578	1.75889
8.485	1.65293	1.70724
8.49	1.65702	1.68821
8.495	1.64328	1.71428
8.5	1.62336	1.68402
8.505	1.63599	1.64573
8.51	1.65654	1.65208
8.515	1.66373	1.61386
8.52	1.65297	1.55601
8.525	1.64024	1.70168
8.53	1.61833	1.72591
8.535	1.61049	1.69213
8.54	1.64546	1.65204
8.545	1.66798	1.69836
8.55	1.65569	1.54324
8.555	1.65016	1.57088
8.56	1.64344	1.60293
8.565	1.63866	1.69455
8.57	1.63885	1.71255
8.575	1.62631	1.63067
8.58	1.64296	1.55617
8.585	1.65843	1.51422
8.59	1.65707	1.56363
8.595	1.65195	1.69779
8.6	1.62961	1.63191
8.605	1.60269	1.49911
8.61	1.62384	1.50932
8.615	1.64581	1.58169
8.62	1.65244	1.62307
8.625	1.621	1.61084
8.63	1.6453	1.61801
8.635	1.66257	1.60553
8.64	1.65317	1.61394
8.645	1.63118	1.50588
8.65	1.63292	1.4907
8.655	1.63992	1.57551
8.66	1.64473	1.70118
8.665	1.63904	1.60347
8.67	1.66148	1.5795
8.675	1.66656	1.52734
8.68	1.64752	1.625
8.685	1.63318	1.68248
8.69	1.63121	1.65845
8.695	1.64153	1.52188
8.7	1.64757	1.47426
8.705	1.6458	1.72921
8.71	1.64095	1.68191
8.715	1.61205	1.62347
8.72	1.58243	1.56835
8.725	1.61651	1.60416
8.73	1.67491	1.59949
8.735	1.67362	1.57869
8.74	1.65507	1.6778
8.745	1.65701	1.76187
8.75	1.64758	1.59983
8.755	1.64531	1.59994
8.76	1.63843	1.65288
8.765	1.64417	1.58866
8.77	1.64779	1.52524
8.775	1.64503	1.59399
8.78	1.64089	1.54762
8.785	1.63188	1.627
8.79	1.63058	1.49938
8.795	1.6435	1.54394
8.8	1.65986	1.74477
8.805	1.65283	1.76929
8.81	1.6244	1.66636
8.815	1.63597	1.6456
8.82	1.65881	1.62874
8.825	1.64594	1.53274
8.83	1.64123	1.50193
8.835	1.64251	1.69498
8.84	1.64145	1.58423
8.845	1.64098	1.46354
8.85	1.64275	1.57724
8.855	1.63028	1.5233
8.86	1.6344	1.58715
8.865	1.65448	1.73216
8.87	1.66418	1.81678
8.875	1.64515	1.70303
8.88	1.63844	1.63083
8.885	1.64722	1.61846
8.89	1.65471	1.58778
8.895	1.65538	1.58525
8.9	1.64416	1.51934
8.905	1.61366	1.44118
8.91	1.62878	1.65085
8.915	1.66137	1.69854
8.92	1.64509	1.65849
8.925	1.65317	1.62852
8.93	1.65917	1.63556
8.935	1.64667	1.66895
8.94	1.6407	1.66327
8.945	1.63957	1.71898
8.95	1.64496	1.68811
8.955	1.64738	1.67389
8.96	1.63853	1.63809
8.965	1.63377	1.6125
8.97	1.64164	1.50749
8.975	1.65964	1.33532
8.98	1.65412	1.74039
8.985	1.63785	1.85227
8.99	1.61925	1.72601
8.995	1.63516	1.71916
9	1.6619	1.61335
9.005	1.65624	1.56261
9.01	1.65654	1.61369
9.015	1.64168	1.56487
9.02	1.62231	1.61004
9.025	1.63686	1.68371
9.03	1.67343	1.65583
9.035	1.66195	1.75478
9.04	1.63865	1.65056
9.045	1.63925	1.67774
9.05	1.6426	1.66541
9.055	1.63714	1.53971
9.06	1.65348	1.63032
9.065	1.66216	1.72143
9.07	1.65134	1.67088
9.075	1.64294	1.66603
9.08	1.64252	1.57502
9.085	1.63622	1.5291
9.09	1.64185	1.61411
9.095	1.64429	1.45567
9.1	1.64689	1.65715
9.105	1.63049	1.86953
9.11	1.63709	1.73885
9.115	1.64092	1.48936
9.12	1.63763	1.5793
9.125	1.65148	1.81621
9.13	1.66292	1.71893
9.135	1.66177	1.643
9.14	1.66155	1.68083
9.145	1.65447	1.6656
9.15	1.62723	1.6053
9.155	1.63402	1.52543
9.16	1.65376	1.46605
9.165	1.6464	1.49648
9.17	1.64624	1.74545
9.175	1.64511	1.78424
9.18	1.65376	1.66496
9.185	1.65836	1.68191
9.19	1.63252	1.67188
9.195	1.63482	1.64408
9.2	1.64944	1.60409
9.205	1.64295	1.54223
9.21	1.6268	1.69782
9.215	1.62661	1.70551
9.22	1.6533	1.51704
9.225	1.66477	1.27664
9.23	1.65959	1.46174
9.235	1.64173	1.77542
9.24	1.65262	1.71624
9.245	1.66412	1.69649
9.25	1.64945	1.70939
9.255	1.62619	1.74262
9.26	1.64158	1.64049
9.265	1.6609	1.57546
9.27	1.64561	1.5634
9.275	1.6412	1.64252
9.28	1.65864	1.68681
9.285	1.66806	1.48962
9.29	1.6584	1.4845
9.295	1.64241	1.66236
9.3	1.6262	1.62246
9.305	1.64121	1.76421
9.31	1.64397	1.81868
9.315	1.62673	1.71386
9.32	1.63506	1.65212
9.325	1.66036	1.6378
9.33	1.67077	1.63829
9.335	1.66037	1.65209
9.34	1.62958	1.59386
9.345	1.63625	1.63468
9.35	1.65182	1.65405
9.355	1.64966	1.71451
9.36	1.64759	1.65526
9.365	1.65112	1.5704
9.37	1.65608	1.69998
9.375	1.65379	1.67133
9.38	1.65193	1.6178
9.385	1.6537	1.68938
9.39	1.6479	1.77221
9.395	1.63989	1.73119
9.4	1.64325	1.69059
9.405	1.63575	1.6873
9.41	1.61832	1.69048
9.415	1.63739	1.68107
9.42	1.65388	1.67725
9.425	1.66496	1.66841
9.43	1.65721	1.658
9.435	1.65141	1.50722
9.44	1.64715	1.48459
9.445	1.64956	1.7568
9.45	1.63599	1.72403
9.455	1.62769	1.7244
9.46	1.6494	1.73601
9.465	1.6555	1.69809
9.47	1.67545	1.68081
9.475	1.66305	1.6846
9.48	1.62994	1.68457
9.485	1.62165	1.68048
9.49	1.63632	1.68176
9.495	1.65116	1.6914
9.5	1.64563	1.71899
9.505	1.64979	1.71257
9.51	1.64268	1.67975
9.515	1.6323	1.68141
9.52	1.654	1.68012
9.525	1.67879	1.69315
9.53	1.6411	1.64399
9.535	1.63165	1.60886
9.54	1.65425	1.69687
9.545	1.65302	1.75564
9.55	1.6388	1.74162
9.555	1.60612	1.7093
9.56	1.62258	1.67321
9.565	1.6391	1.67063
9.57	1.65244	1.6809
9.575	1.68934	1.67039
9.58	1.67388	1.66069
9.585	1.63367	1.66887
9.59	1.60991	1.68206
9.595	1.62926	1.67576
9.6	1.61613	1.66401
9.605	1.60973	1.67666
9.61	1.68507	1.66836
9.615	1.71847	1.65803
9.62	1.67192	1.64676
9.625	1.64823	1.64959
9.63	1.56126	1.74481
9.635	1.58143	1.78273
9.64	1.62206	1.73639
9.645	1.69271	1.71731
9.65	1.71744	1.69666
9.655	1.6639	1.68521
9.66	1.62301	1.67693
9.665	1.6565	1.67326
9.67	1.6778	1.673
9.675	1.65186	1.67096
9.68	1.64892	1.65904
9.685	1.65392	1.64191
9.69	1.65653	1.65867
9.695	1.60737	1.70547
9.7	1.55684	1.69514
9.705	1.5625	1.68385
9.71	1.68566	1.68648
9.715	1.72701	1.71123
9.72	1.65139	1.71333
9.725	1.62058	1.70628
9.73	1.67342	1.70871
9.735	1.73984	1.6841
9.74	1.71754	1.70079
9.745	1.64001	1.71943
9.75	1.63119	1.70745
9.755	1.64813	1.69852
9.76	1.58488	1.68989
9.765	1.52045	1.64956
9.77	1.60199	1.6475
9.775	1.7195	1.68483
9.78	1.70888	1.70533
9.785	1.71181	1.72724
9.79	1.73662	1.69886
9.795	1.69778	1.67927
9.8	1.68558	1.66443
9.805	1.65524	1.66249
9.81	1.61671	1.65881
9.815	1.64343	1.67398
9.82	1.60137	1.67621
9.825	1.62352	1.6661
9.83	1.69163	1.65182
9.835	1.69092	1.64883
9.84	1.63655	1.64302
9.845	1.67835	1.618
9.85	1.70748	1.63441
9.855	1.72952	1.68182
9.86	1.70746	1.67982
9.865	1.65781	1.64498
9.87	1.65512	1.61184
9.875	1.6577	1.63775
9.88	1.66012	1.65716
9.885	1.67002	1.65102
9.89	1.65069	1.64167
9.895	1.43258	1.63452
9.9	1.47055	1.64367
9.905	1.77889	1.62962
9.91	1.81502	1.59837
9.915	1.71593	1.62582
9.92	1.65723	1.64604
9.925	1.58627	1.60416
9.93	1.55555	1.62205
9.935	1.67164	1.67009
9.94	1.74013	1.64517
9.945	1.59957	1.60501
9.95	1.58171	1.65175
9.955	1.693	1.66333
9.96	1.74445	1.65911
9.965	1.69272	1.63959
9.97	1.67223	1.63113
9.975	1.68162	1.61668
9.98	1.71626	1.61066
9.985	1.6716	1.65608
[truncated: 6,298 more rows]

## Sheet: Stastic Analysis for Fig.6
Static State	wet Ag/AgCl
maximum point	0.3334	0.2978	0.2814	0.3276	0.3232	0.2674
minimum point	-0.1044	-0.1238	-0.1224	-0.0988	-0.1044	-0.115
Max-Min	0.4378	0.4216	0.4038	0.4264	0.4276	0.3824
	0.0212	0.005	0.0128	0.0098	0.011	0.0342
	0.00044944	2.5e-05	0.00016384	9.604e-05	0.000121	0.00116964
Square Deviation	0.000337
Max+Min	0.229	0.174	0.159	0.2288	0.2188	0.1524
Max+Min/2	0.1145	0.087	0.0795	0.1144	0.1094	0.0762
	0.017667	0.009833	0.017333	0.017567	0.012567	0.020633
	0.000312123	9.66879e-05	0.000300433	0.000308599	0.000157929	0.000425721
Square Deviation	0.000267
	MAE
maximum point	0.4126	0.5222	0.3594	0.3434	0.5038	0.5066
minimum point	-0.1834	-0.119	-0.2118	-0.2134	-0.1416	-0.1386
Max-Min	0.596	0.6412	0.5712	0.5568	0.6454	0.6452
	0.0133	0.0319	0.0381	0.0525	0.0361	0.0359
Square	0.00017689	0.00101761	0.00145161	0.00275625	0.00130321	0.00128881
Square Deviation	0.001332
Max+Min	0.2292	0.4032	0.1476	0.13	0.3622	0.368
Max+Min/2	0.1146	0.2016	0.0738	0.065	0.1811	0.184
	0.022083	0.064917	0.062883	0.071683	0.044417	0.047317
	0.000487659	0.00421422	0.00395427	0.00513845	0.00197287	0.0022389
Square Deviation	0.003001
	M-MAE
maximum point	0.3292	0.3112	0.3822	0.39	0.354
minimum point	-0.2974	-0.3106	-0.2518	-0.256	-0.2686
Max-Min	0.6266	0.6218	0.634	0.646	0.6226	0.6302
	0.0036	0.0084	0.0038	0.0158	0.0076
Square	1.296e-05	7.056e-05	1.444e-05	0.00024964	5.776e-05
Square Deviation	8.1144e-05
Max+Min	0.0318	0.0006	0.1304	0.134	0.0854
Max+Min/2	0.0159	0.0003	0.0652	0.067	0.0427	0.03822
	0.02232	0.03792	0.02698	0.02878	0.00448
	0.000498182	0.00143793	0.00072792	0.000828288	2.00704e-05	0.000702478
Square Deviation	0.000702478
Dynamic state
3km/h
maximum point	0.3171	0.4356	0.3008	0.4981	0.3961	0.2655	0.3115	0.4209	0.3144	0.3035	0.315
minimum point	-0.1713	-0.0865	-0.1134	-0.1141	-0.1575	-0.1209	-0.069	-0.0759	-0.1435	-0.0867	-0.1673
	0.1458	0.3491	0.1874	0.384	0.2386	0.1446	0.2425	0.345	0.1709	0.2168	0.1477
Max-Min	0.4884	0.5221	0.4142	0.6122	0.5536	0.3864	0.3805	0.4968	0.4579	0.3902	0.4823	0.471327
	0.017073	0.050773	0.057127	0.140873	0.082273	0.084927	0.090827	0.025473	0.013427	0.081127	0.010973
	0.000291487	0.0025779	0.00326349	0.0198452	0.00676885	0.0072126	0.00824954	0.000648874	0.000180284	0.00658159	0.000120407	0.00506729
Square Deviation	0.005067
Max+Min	0.1458	0.3491	0.1874	0.384	0.2386	0.1446	0.2425	0.345	0.1709	0.2168	0.1477
Max+Min/2	0.0729	0.17455	0.0937	0.192	0.1193	0.0723	0.12125	0.1725	0.08545	0.1084	0.07385	0.116927
	0.044027	0.057623	0.023227	0.075073	0.002373	0.044627	0.004323	0.055573	0.031477	0.008527	0.043077
	0.00193838	0.00332041	0.000539494	0.00563596	5.63113e-06	0.00199157	1.86883e-05	0.00308836	0.000990802	7.27097e-05	0.00185563	0.00176887
Square Deviation	0.001769
3km/h
maximum point	0.2504	0.3258	0.7009	0.4295	0.3205	0.453	0.2928	0.4136	0.3598	0.3147	0.3313
minimum point	-0.0916	-0.0077	-0.0251	-0.2477	-0.171	-0.0384	-0.3048	-0.3315	-0.1432	-0.2459	-0.1932
	0.1588	0.3181	0.6758	0.1818	0.1495	0.4146	-0.012	0.0821	0.2166	0.0688	0.1381
Max-Min	0.342	0.3335	0.726	0.6772	0.4915	0.4914	0.5976	0.7451	0.503	0.5606	0.5245	0.544764
		0.211264	0.181236	0.132436	0.053264	0.053364	0.052836	0.200336	0.041764	0.015836	0.020264
		0.0446325	0.0328465	0.0175393	0.00286705	0.00284772	0.00279164	0.0401345	0.00174423	0.000250779	0.00041063	0.0146065
Square Deviation	0.014606
Max+Min	0.1588	0.3181	0.6758	0.1818	0.1495	0.4146	-0.012	0.0821	0.2166	0.0688	0.1381
Max+Min/2	0.0794	0.15905	0.3379	0.0909	0.07475	0.2073	-0.006	0.04105	0.1083	0.0344	0.06905	0.108736
	0.029336	0.050314	0.229164	0.017836	0.033986	0.098564	0.114736	0.067686	0.000436	0.074336	0.039686
	0.000860601	0.0025315	0.0525161	0.000318123	0.00115505	0.00971486	0.0131643	0.00458139	1.90096e-07	0.00552584	0.00157498	0.00835846
Square Deviation	0.008358
3km/h
maximum point	0.7279	0.3508	0.5988	0.4993	0.3097	0.6571	0.2421	0.3643	0.6569	0.3375	0.458
minimum point	-0.1408	-0.1618	-0.1156	-0.0158	-0.1554	0.1842	-0.3214	-0.5028	-0.08	-0.33	-0.2416
	0.5871	0.189	0.4832	0.4835	0.1543	0.8413	-0.0793	-0.1385	0.5769	0.0075	0.2164
Max-Min	0.8687	0.5126	0.7144	0.5151	0.4651	0.4729	0.5635	0.8671	0.7369	0.6675	0.6996	0.643945
	0.224755	0.131345	0.070455	0.128845	0.178845	0.171045	0.080445	0.223155	0.092955	0.023555	0.055655
	0.0505148	0.0172515	0.00496391	0.016601	0.0319855	0.0292564	0.0064714	0.0197982	0.00864063	0.000554838	0.00309748	0.0171942
Square Deviation	0.017194
Max+Min	0.5871	0.189	0.4832	0.4835	0.1543	0.8413	-0.0793	-0.1385	0.5769	0.0075	0.2164
Max+Min/2	0.29355	0.0945	0.2416	0.24175	0.07715	0.42065	-0.03965	-0.06925	0.28845	0.00375	0.1082	0.150973
	0.142577	0.056473	0.090627	0.090777	0.073823	0.269677	0.190623	0.220223	0.137477	0.147223	0.042773
	0.0203282	0.0031892	0.00821325	0.00824046	0.00544984	0.0727257	0.0363371	0.0484982	0.0188999	0.0216746	0.00182953	0.0223078
Square Deviation	0.022308
3km/h
maximum point	0.3355	0.2318	0.2742	0.2717	0.191	0.3601	0.3938	0.2522	0.2833
minimum point	-0.2465	-0.2269	-0.2257	-0.2618	-0.2695	-0.23	-0.2225	-0.2535	-0.2187
	0.089	0.0049	0.0485	0.0099	-0.0785	0.1301	0.1713	-0.0013	0.0646
Max-Min	0.582	0.4587	0.4999	0.5335	0.4605	0.5901	0.6163	0.5057	0.502	0.527633
	0.054367	0.068933	0.027733	0.005867	0.067133	0.062467	0.088667	0.021933	0.025633
	0.00295577	0.00475176	0.000769119	3.44217e-05	0.00450684	0.00390213	0.00786184	0.000481056	0.000657051	0.00288
Square Deviation	0.00288
Max+Min	0.089	0.0049	0.0485	0.0099	-0.0785	0.1301	0.1713	-0.0013	0.0646
Max+Min/2	0.0445	0.00245	0.002425	0.00495	-0.03925	0.06505	0.08565	-0.00065	0.0323	0.0219361
	0.0225639	0.0194861	0.0195111	0.0169861	0.0611861	0.0431139	0.0637139	0.0225861	0.0103639
	0.000509129	0.000379709	0.000380683	0.000288528	0.00374374	0.00185881	0.00405946	0.000510132	0.00010741	0.00131529
Square Deviation	0.00131529
3km/h
maximum point	0.1473	0.2634	0.1806	0.1724	0.3253	0.239	0.191	0.1921	0.2876
minimum point	-0.3129	-0.239	-0.3398	-0.2773	-0.2397	-0.2914	-0.2691	-0.2995	-0.2704
	-0.1656	0.0244	-0.1592	-0.1049	0.0856	-0.0524	-0.0781	-0.1074	0.0172
Max-Min	0.4602	0.5024	0.5204	0.4497	0.565	0.5304	0.4601	0.4916	0.558	0.5042
	0.044	0.0018	0.0162	0.0545	0.0608	0.0262	0.0441	0.0126	0.0538
	0.001936	3.24e-06	0.00026244	0.00297025	0.00369664	0.00068644	0.00194481	0.00015876	0.00289444	0.001617
Square Deviation	0.001617
Max+Min	-0.1656	0.0244	-0.1592	-0.1049	0.0856	-0.0524	-0.0781	-0.1074	0.0172
Max+Min/2	-0.0828	0.0122	-0.0796	-0.05245	0.0428	-0.0262	-0.03905	-0.0537	0.0086	-0.0300222
	0.0527778	0.0422222	0.0495778	0.0224278	0.0728222	0.00382222	0.00902778	0.0236778	0.0386222
	0.00278549	0.00178272	0.00245796	0.000503005	0.00530308	1.46094e-05	8.15008e-05	0.000560637	0.00149168	0.00166452
Square Deviation	0.00166452
3km/h
maximum point	0.2191	0.3693	0.1825	0.3606	0.3005	0.3193	0.3563	0.3766	0.2951
minimum point	-0.2708	-0.2178	-0.2729	-0.2089	-0.268	-0.2102	-0.2417	-0.2996	-0.2059
	-0.0517	0.1515	-0.0904	0.1517	0.0325	0.1091	0.1146	0.077	0.0892
Max-Min	0.4899	0.5871	0.4554	0.5695	0.5685	0.5295	0.598	0.6762	0.501	0.552789
	0.062889	0.034311	0.097389	0.016711	0.015711	0.023289	0.045211	0.123411	0.051789
	0.00395503	0.00117724	0.00948462	0.000279258	0.000246836	0.000542378	0.00204403	0.000231961	0.0026821	0.00229372
Square Deviation	0.002294
Max+Min	-0.0517	0.1515	-0.0904	0.1517	0.0325	0.1091	0.1146	0.077	0.0892
Max+Min/2	-0.02585	0.07575	-0.0452	0.07585	0.01625	0.05455	0.0573	0.0385	0.0446	0.0324167
	0.0582667	0.0433333	0.0776167	0.0434333	0.0161667	0.0221333	0.0248833	0.00608333	0.0121833
	0.003395	0.00187778	0.00602435	0.00188645	0.000261361	0.000489884	0.00061918	3.70069e-05	0.000148434	0.00163772
Square Deviation	0.00163772
